# Supplementary material for: Molecular insights into ago-allosteric modulation of the human glucagon-like peptide-1 receptor
Source: Nat Commun. 2021 Jun 18;12:3763. doi: 10.1038/s41467-021-24058-z (PMC8213797; doi:10.1038/s41467-021-24058-z)
Supplement: Supplementary file 4 — Source Data [file 41467_2021_24058_MOESM4_ESM.xlsx]

## Sheet: Fig. 2c
Fig. 2c
Log [GLP-1] M	WT GLP-1R				V332A				K346A				C347A				L349A				A350W				K351A
-8	99.2267	95.9599	98.8342	98.8342	101.176	114.147	112.44	106.861	101.127	102.561	99.4382	101.127	96.8762	96.7917	104.009	105.097	101.581	102.561	121.247	109.966	97.0823	96.8513	91.3392	96.8513	100.398	111.723	116.62	106.605
-9	96.7206	102.529	98.5971	98.5971	100.74	113.633	124.903	103.631	100.717	99.6194	98.9083	100.717	95.5505	94.8635	97.8481	106.357	100.848	102.054	118.249	101.471	90.4364	90.7033	73.2239	90.7033	98.8187	98.8963	112.413	89.5018
-10	79.6288	84.5906	95.0279	95.0279	99.1311	110.431	106.478	99.0687	99.6074	89.2146	95.0985	99.6074	81.6385	82.6563	74.8896	102.862	98.5861	92.5213	72.9445	98.9595	45.6657	50.9901	28.4149	50.9901	87.103	61.4927	59.2276	49.8933
-11	24.5441	35.4484	71.0273	71.0273	92.8745	92.3243	93.6215	82.6849	97.4451	68.8354	81.2219	97.4451	2.59001	10.2663	29.8068	73.9474	83.6579	53.4364	62.2217	75.1787	33.6097	31.4161	21.5018	31.4161	32.2469	15.931	48.8589	8.14564
-12	3.09163	17.2438	7.00996	7.00996	82.1868	88.9842	80.2914	69.7206	90.7188	60.2006	68.0517	90.7188	-4.72489	-0.605127	17.0302	24.6699	75.8925	37.772	53.7127	59.1463	32.8319	28.7575	20.0384	28.7575	11.8841	19.2129	19.0861	2.26016
-13	1.31228	-4.66282	5.4591	5.4591	79.249	88.3836	67.3912	68.1213	84.2162	60.081	67.4966	84.2162	-7.96477	-2.96121	22.8568	21.6743	74.7227	41.1712	51.032	56.3912	34.7001	24.6743	18.8021	24.6743	9.66858	13.9619	33.8491	2.26016
-14	0.084277	-4.17053	2.57893	2.57893	81.048	87.8027	66.9176	69.4365	88.6561	57.6891	66.7145	88.6561	-12.8723	-5.86945	14.2998	23.033	76.4376	42.5176	29.0986	27.5763	34.2399	31.0372	27.002	31.0372	11.6625	19.4591	24.2605	5.33085
Log [Compound 2] M	WT GLP-1R				V332A				K346A				C347A				L349A				A350W				K351A
-4	93.7754	90.6189	94.5445	94.8958	96.0448	107.224	98.2095	102.101	96.7312	107.585	97.9091	97.1281	9.37381	9.12247	9.24783	3.55987	96.2605	99.9598	97.3652	100.993	21.5167	14.5922	56.8852	19.9698	26.0935	26.9494	10.0546	8.9969
-4.69897	95.479	97.1481	97.6705	95.9546	97.9686	110.699	105.375	109.685	99.3889	110.432	100.868	98.9204	5.55804	9.53948	8.51703	6.50414	98.4705	103.907	98.6858	102.293	15.8105	20.4058	60.3202	15.1854	33.9757	32.9112	9.31852	9.57473
-5.39794	96.7567	97.5501	98.7204	96.4058	98.9437	112.523	102.041	105.808	99.4911	111.179	101.536	99.1309	3.57007	9.19982	8.01866	5.74642	99.1968	105.282	95.6116	98.7781	18.0497	16.3532	40.9679	14.7524	37.9289	33.6494	1.45991	3.24262
-6.09691	79.9162	83.9932	90.6071	90.3395	96.9825	110.391	94.5292	97.4539	94.6868	106.138	96.358	96.4324	2.8138	7.93659	7.80114	4.10109	95.3581	99.5273	77.0151	79.4688	14.1252	7.01769	35.4041	10.9855	28.9109	30.9153	-1.89569	-0.754078
-6.79588	22.2393	26.75	45.1968	37.5943	90.1591	101.657	76.1275	78.6742	80.044	84.7169	85.4051	91.5827	2.73108	6.34151	6.91491	4.51243	84.588	70.7787	56.4268	59.7742	13.8844	4.77428	33.7592	10.8123	25.5938	33.104	-3.25958	-1.50045
-7.49485	10.2031	9.64706	14.3664	11.1369	85.3364	94.7339	70.1956	72.4384	77.1308	78.059	82.6371	90.9646	0.829202	5.27666	6.55892	4.38253	80.877	54.1441	53.0279	55.7775	14.053	5.81155	35.0171	10.8772	24.414	33.6635	-2.99979	-1.50045
-8.19382	4.81107	5.98041	6.01448	6.62246	83.4082	92.7098	70.9317	72.8959	77.693	74.923	77.6975	90.5414	-0.408495	4.87429	5.40037	5.09695	81.0487	7.45147653750507*	50.3435	53.2254	14.9197	1.85543	24.3733	11.6133	25.9064	32.2012	-4.03895	-1.40414

## Sheet: Fig. 3b
Fig. 3b
Log [Compound2] M	WT GLP-1R				Δ28				Δ33				Δ38				Δ43				Δ48				Δ55				ΔECD
-4	95.5968	91.1005	94.9652	93.1543	76.5715	54.2499	57.458	52.089	90.8018	61.2913	86.1283	64.1401	48.3579	49.9201	61.0973	54.9541	84.8783	58.9528	68.678	50.0899	64.1364	55.2802	65.9789	65.6887	11.7519	7.76751	9.36442	12.0544	-1.40478	17.6903	5.36543	23.6959
-4.69897	96.9954	95.167	97.3261	96.6319	83.2858	52.5651	70.3382	66.3642	94.355	74.4854	87.3533	70.3234	46.798	52.8437	71.3195	60.3732	89.3269	74.5852	78.4503	68.5177	75.1119	61.1968	77.9793	75.5178	7.13173	7.72585	11.1728	13.5194	1.17174	9.2506	9.04566	23.7722
-5.39794	99.3265	101.8	97.2519	96.5784	89.584	50.1934	70.3281	58.815	92.8976	86.2989	88.2598	61.1368	64.5939	59.6783	70.0974	52.5582	91.0306	86.9242	81.8089	70.006	81.7957	75.402	82.2552	64.0837	8.92413	10.1066	12.5633	15.0053	6.4576	1.78695	7.07137	24.8331
-6.09691	96.1291	99.7413	92.6827	75.509	45.1133	52.2915	56.7999	23.4272	73.3233	79.6066	56.9859	24.0202	40.4395	46.6526	53.144	25.9599	70.0773	73.3916	63.4242	33.7536	45.9063	64.254	58.3627	24.4699	8.80755	11.3084	11.5145	14.2989	2.56194	-1.16826	3.98534	18.6264
-6.79588	70.1463	50.2034	49.1736	17.7932	14.9382	16.8026	14.1804	11.2005	17.718	18.3468	14.0014	9.20716	16.3107	19.6477	20.7003	17.0498	22.2036	14.5206	16.6598	15.1712	17.0993	17.3703	13.8604	12.439	8.40978	9.54429	10.0751	13.4016	0.642533	-0.950722	4.34953	17.694
-7.49485	15.1103	13.6434	10.7346	8.65108	11.8424	4.09088	6.246	8.09293	11.8926	8.04394	11.2628	7.45946	13.9164	14.3385	9.51026	15.9811	14.7682	9.02951	6.70844	13.3699	15.1103	11.544	6.46065	10.1578	7.7944	8.74943	9.62297	11.8167	0.581675	-0.966463	1.53186	21.927
-8.19382	12.2782	10.6566	7.75349	6.08794	12.5178	4.1836	5.65462	5.66051	11.9688	8.31199	7.16005	5.63119	14.5918	11.1249	8.9087	15.3972	14.6746	7.94127	7.02734	13.9634	17.9075	14.1103	5.27454	12.3144	9.73586	9.20278	10.7894	11.0323	-0.971177	5.65147	5.02041	22.7548
Log [GLP-1] M	WT GLP-1R				Δ28				Δ33				Δ38				Δ43				Δ48				Δ55				ΔECD
-8	98.2435	99.127	98.8046	97.4785	97.374	98.4839	94.5376	98.4145	98.5728	100.961	97.6126	95.8038	14.0549	-0.552933	0.196529	-25.0063	8.29012	3.42434	-0.503159	-17.8789	12.417	2.26172	-3.77407	-29.8539	14.1825	2.67743	1.23159	-23.765	14.6689	0.281151	3.62339
-9	98.3944	98.7474	98.5732	103.452	93.1079	74.9437	85.6235	79.0023	96.509	89.4921	94.3739	81.4604	10.1344	-1.37907	-1.74974	-28.0487	7.28706	-2.65884	-4.237	-21.2508	7.13165	1.71849	-3.87826	-28.4359	8.23098	0.647912	1.19979	-24.3121	1.99505	1.17948	4.12394
-10	95.8237	85.514	95.4048	94.9928	35.6448	20.6747	24.4357	-0.949653	77.6069	42.5644	74.7745	41.135	10.0845	0.0401605	-1.66136	-28.2932	5.89991	-0.609809	-2.58728	-20.6768	6.82138	1.00568	-4.26667	-26.3693	6.80226	2.44591	0.648727	-22.7968	2.90546	0.618697	1.89233
-11	60.1938	36.9974	72.5557	70.7175	13.0203	10.3951	-2.4908	-26.6227	23.7515	7.66734	9.68265	-12.2808	8.57171	-0.1294	-0.749602	-29.3968	7.63068	0.64967	-3.41139	-20.612	6.8395	1.71141	-4.41264	-27.5174	7.00814	1.61809	0.404321	-26.6893	2.2667	-2.02815	2.41373
-12	8.68788	2.72887	9.11119	20.3003	15.3166	9.18461	-3.63755	-28.4406	15.143	5.54927	-3.22965	-19.419	11.4806	1.46927	-1.03862	-29.6878	7.0366	-0.946316	-2.59353	-22.3516	7.38766	1.26248	-4.32835	-28.4277	15.1466	1.43295	0.598678	-24.4043	1.47106	-2.19248	1.51692
-13	2.40081	0.161825	3.40723	10.0476	10.3875	9.46859	-3.72722	-31.9366	15.8355	4.57234	-2.45529	-28.1705	10.5132	-0.214477	-1.06819	-30.354	8.81561	0.168928	-1.39092	-25.1468	6.8156	-0.369022	-3.32694	-33.6599	7.89448	0.658366	1.06507	-28.3882	1.00919	-2.97781	-3.59285
-14	1.97938	2.72554	3.89534	-7.22128	13.7558	5.79181	-4.35855	-19.3418	15.4935	3.0199	-3.37377	-27.5484	12.2092	-0.30882	-0.809414	-26.6413	8.55914	-0.645303	-2.10664	-32.1975	8.71244	-2.00036	-3.95328	-29.4224	13.379	0.666728	1.43251	-21.3068	0.127197	-4.25098	0.78695
Log [Compound2] M	WT GCGR				F345C				Δ30/F345C				Δ35/F345C				Δ40/F345C				Δ45/F345C				Δ50/F345C				Δ55/F345C
-4	13.4788	6.97761	15.2988	1.27155	93.3271	87.6892	90.5204	95.5905	80.7104	43.468	62.6131	88.5964	71.941	33.5032	52.5958	84.6794	35.8535	13.0416	15.9788	13.3483	35.918	12.6515	33.4765	24.0929	18.0139	4.92081	5.38605		13.1779	22.7937	29.8409
-4.69897	15.9505	10.382	10.9832	12.5084	95.7773	100.775	99.2301	94.6131	87.9107	50.6314	67.7918	94.5697	79.7862	40.1701	53.0927	87.8579	47.1376	20.205	22.936	26.1926	43.4622	14.7793	21.5237	44.2208	28.6747	9.70819	15.6911		16.1655	12.5097	41.7153
-5.39794	13.6722	11.8359	6.40609	12.5519	95.3689	91.0581	86.3618	95.3082	80.3235	51.2697	55.682	90.1603	80.0441	39.319	41.3491	86.0551	40.5391	19.8858	19.9805	20.4583	40.6465	16.5878	19.5882	33.708	26.0095	9.81457	9.80624		11.9312	27.3328	34.5488
-6.09691	14.1236	13.3608	7.60922	10.3798	55.52	38.6807	38.2105	80.2194	25.5581	20.595	19.8236	42.961	34.3704	17.1552	18.3066	40.2025	18.8092	13.7509	13.9387	8.96795	15.4347	12.9352	11.6109	12.0306	11.9312	6.19745	8.57696		3.05444	13.8218	16.7373
-6.79588	11.5874	10.0273	7.24305	7.5561	10.6846	7.36769	6.6938	14.8109	10.4482	9.63726	7.16459	7.81675	8.34184	9.45995	5.20297	9.90195	12.3826	13.2189	7.87077	4.2111	11.007	7.40316	7.68769	2.6472	8.06242	7.79324	7.2169		1.57139	9.17626	8.5508
-7.49485	8.75021	10.4884	4.8368	7.59954	6.64385	6.16199	4.41832	7.64298	8.96515	6.19745	6.27532	2.66892	8.16989	6.90669	2.43054	6.68727	11.8023	8.64433	6.37994	3.2771	8.83619	12.6161	8.00155	0.735768	1.76483	7.33223	5.54298		0.346265	7.89963	6.14454
-8.19382	9.82489	9.35357	5.1245	3.35675	4.58048	3.64418	4.49678	7.14341	6.68684	5.70098	4.67987	7.20857	8.1484	6.12652	1.01817	8.75075	10.8351	8.28971	6.74611	4.9496	8.55677	7.084	5.41221	-0.524039	3.93568	3.14771	4.20908		0.0668497	7.47408	6.79842
Log [Glucagon] M	WT GCGR				F345C				Δ30/F345C				Δ35/F345C				Δ40/F345C				Δ45/F345C				Δ50/F345C				Δ55/F345C
-7	91.4915	92.6376	93.3339	94.3111	83.775	92.8703	92.6306	89.7521	10.5561	5.53545	7.54975	6.2695	8.64694	8.28515	2.09895	8.42333	5.9869	5.34508	9.13187	-2.15199	7.7363	1.60126	3.72863	1.40183	4.93248	0.71289	3.82021		0.738726	-0.429295	-3.80384
-8	89.9578	84.9384	69.7944	45.5554	78.8144	82.9502	61.816	46.4816	8.86262	2.46847	11.8723	2.41414	4.18958	4.13944	-3.15404	9.43564	8.26351	3.27223	5.46866	3.66336	4.0458	0.628284	-2.86514	0.863374	7.92801	0.141797	-0.140631		-2.23285	-1.93106	-9.27576
-9	20.6051	18.2898	9.83557	8.5741	18.2566	18.9032	14.0775	7.99257	6.49814	0.839799	8.17982	4.33105	-1.34617	4.18175	-5.85746	8.38026	4.35733	3.65296	0.157004	2.13414	0.882511	-0.175476	-4.42201	0.691067	2.12865	1.38974	-2.22408		-5.94731	-0.556204	-12.2292
-10	7.56855	4.37211	3.90123	7.69103	7.56855	1.47435	9.4839	4.54643	6.84962	0.268707	7.88676	5.23566	-4.53342	2.8915	-8.27516	6.29104	3.75823	1.28398	-0.621428	2.30644	-2.44852	-1.08499	-6.04756	0.0664554	1.57748	-2.26948	-5.10886		-7.40913	-3.58088	-12.3666
-11	2.41623	2.10889	0.824164	8.63872	6.37033	-1.14845	8.16516	-2.19507	4.77271	0.0360396	8.23843	4.15874	-4.4136	1.19938	-8.67078	5.88181	1.9609	1.60126	-1.92645	1.94029	-3.62277	-0.661962	-6.45967	-1.09662	0.570976	1.19938	-7.12363		-10.3567	-1.33881	-12.5727
-12	-0.57931	0.416768	1.35166	5.79566	3.39876	-1.2119	5.63757	-0.64431	2.12067	-1.52918	5.95261	4.09413	-6.28281	-0.49275	-10.0555	6.65719	2.87155	0.0994943	-3.80384	0.281839	-4.50945	-3.28476	-5.58966	-1.52738	-2.85592	-1.52918	-6.73441		-12.0582	-3.70779	-17.0372
-13	-1.20238	0.268707	0.0768766	7.38949	1.50558	-1.88875	4.84633	-0.622772	3.59048	-2.07912	5.48372	1.31568	-6.37867	1.81277	-10.7148	5.38643	-0.0520958	0.247555	-3.80384	-3.07814	-5.06063	-1.10615	-8.79497	-7.57966	-2.92781	2.51077	-6.27651		-11.7467	-0.598508	-16.5793

## Sheet: Supplementary Fig. 1b
Supplemtary Fig. 1b
Log [GLP-1] M	WT GLP-1R				HA-GLP-1R-LgBit-2MBP
-8	100.463	98.5089	98.5678	98.4977	101.725	96.3598	97.78	98.2948
-9	98.0452	97.8814	98.3366	97.2976	95.2634	95.6821	97.4705	97.7911
-10	89.0778	96.2884	96.0536	92.9699	80.1861	92.631	95.5546	92.7547
-11	46.3176	78.5614	67.8503	46.8012	26.0165979069314*	75.912	80.2091	44.5918
-12	4.09843	11.9594	8.30708	1.01431	-0.261575	10.0231	15.4047	6.93064
-13	2.4172	2.32189	3.3197	3.81462	-2.34327	-1.51231	8.50001	11.4074
-14	1.17568	5.22853	3.24343	2.74177	-5.87486	1.76011	8.59486	5.12127
Log [Compound 2] M	WT GLP-1R				HA-GLP-1R (24-463)-LgBit-2MBP
-4	93.9358	93.9358	93.0455	94.311	95.3067	95.3067	80.6051	92.5311
-4.69897	95.6612	95.6612	95.6059	95.3364	96.0777	96.0777	90.8947	94.872
-5.39794	92.3682	92.3682	93.5166	94.3303	89.3046	89.3046	85.3027	94.4464
-6.09691	52.9511	52.9511	47.1007	59.5844	37.5721	37.5721	37.2891	54.2835
-6.79588	7.85309	7.85309	9.49282	8.93579	12.9664	12.9664	5.08884	7.8137
-7.49485	2.71514	2.71514	6.46124	6.73031	11.5854	11.5854	2.99951	5.43411
-8.19382	8.25637	8.25637	3.42966	5.82103	14.012	14.012	3.24531	5.06653
Log [LY3502970] M	WT GLP-1R				HA-GLP-1R-LgBit-2MBP
-8	97.7286	97.252	97.5114	97.1565	97.6433	96.5094	96.9789	97.2193
-9	96.9828	96.4419	96.6718	95.7755	97.4303	96.892	96.6103	95.9011
-10	90.4418	89.0382	90.1597	79.8311	95.1505	92.4588	92.5147	87.9707
-11	34.6616	28.1212	33.3937	14.3584	71.1382	53.5277	58.8483	35.4712
-12	3.70337	4.69498	-0.354568	2.45236	14.6762	4.51495	5.4408	1.48984
-13	0.933539	-0.300802	0.976524	2.07572	7.58114	-1.74103	3.02436	0.234369
-14	2.10539	2.35461	5.27697	2.45236	4.02297	-2.52865	1.71374	0.234369

## Sheet: Supplementary Fig. 1c
Supplementary Fig. 1c
superdex 200 24ml eltue
Volume (mL)	mAU					Compound 2–GLP-1R–Gs complex
0.001	0.001415
0.002	0.001788
0.002	0.00184
0.003	0.002205
0.004	0.002866
0.005	0.003234
0.006	0.004806
0.007	0.005724
0.007	0.007639
0.008	0.008993
0.009	0.010207
0.01	0.011535
0.011	0.012538
0.012	0.013559
0.012	0.013984
0.013	0.014142
0.014	0.014595
0.015	0.014637
0.016	0.015605
0.017	0.016138
0.017	0.017116
0.018	0.017599
0.019	0.018194
0.02	0.019544
0.021	0.020567
0.022	0.02014
0.022	0.021367
0.023	0.022507
0.024	0.022908
0.025	0.024096
0.026	0.025177
0.027	0.026343
0.027	0.027141
0.028	0.027612
0.029	0.027957
0.03	0.029334
0.031	0.030118
0.032	0.02983
0.032	0.029996
0.033	0.029844
0.034	0.030355
0.035	0.029831
0.036	0.029153
0.037	0.02815
0.037	0.028742
0.038	0.028443
0.039	0.028487
0.04	0.028377
0.041	0.028099
0.042	0.02814
0.042	0.027411
0.043	0.027231
0.044	0.026196
0.045	0.025792
0.046	0.024682
0.047	0.024712
0.047	0.023434
0.048	0.022858
0.049	0.020797
0.05	0.019665
0.051	0.018819
0.052	0.018576
0.052	0.019079
0.053	0.019991
0.054	0.020386
0.055	0.021089
0.056	0.021824
0.056	0.022386
0.057	0.022692
0.058	0.023053
0.059	0.023424
0.06	0.023406
0.061	0.023693
0.061	0.023386
0.062	0.023276
0.063	0.023905
0.064	0.023887
0.065	0.023538
0.066	0.024535
0.066	0.025226
0.067	0.025383
0.068	0.025614
0.069	0.025668
0.07	0.025147
0.071	0.024669
0.071	0.023895
0.072	0.023199
0.073	0.022372
0.074	0.022155
0.075	0.022023
0.076	0.021354
0.076	0.020733
0.077	0.020203
0.078	0.020497
0.079	0.020027
0.08	0.019966
0.081	0.020274
0.081	0.02032
0.082	0.019631
0.083	0.018246
0.084	0.017326
0.085	0.016604
0.086	0.016511
0.086	0.016351
0.087	0.01612
0.088	0.015821
0.089	0.015683
0.09	0.015271
0.091	0.015058
0.091	0.015173
0.092	0.01495
0.093	0.014451
0.094	0.013467
0.095	0.011915
0.096	0.010707
0.096	0.010217
0.097	0.009333
0.098	0.009066
0.099	0.008987
0.1	0.008411
0.101	0.007964
0.101	0.007556
0.102	0.0074
0.103	0.007402
0.104	0.006808
0.105	0.006367
0.106	0.0059
0.106	0.005253
0.107	0.004275
0.108	0.003102
0.109	0.002216
0.11	0.001071
0.111	0.000288
0.111	-0.0005
0.112	-0.00113
0.113	-0.00161
0.114	-0.00168
0.115	-0.00139
0.116	-0.00159
0.116	-0.00181
0.117	-0.00203
0.118	-0.00227
0.119	-0.00208
0.12	-0.00226
0.121	-0.00251
0.121	-0.00282
0.122	-0.00347
0.123	-0.0032
0.124	-0.0024
0.125	-0.0023
0.126	-0.00193
0.126	-0.00124
0.127	-0.00038
0.128	0.000239
0.129	0.000682
0.13	0.001118
0.131	0.001266
0.131	0.001385
0.132	0.001818
0.133	0.002241
0.134	0.002786
0.135	0.003497
0.136	0.004203
0.136	0.004629
0.137	0.004179
0.138	0.002556
0.139	0.001457
0.14	0.000572
0.141	-0.00052
0.141	-0.00148
0.142	-0.00233
0.143	-0.00241
0.144	-0.0026
0.145	-0.00345
0.146	-0.00406
0.146	-0.00426
0.147	-0.00419
0.148	-0.00485
0.149	-0.00575
0.15	-0.00665
0.151	-0.00783
0.151	-0.00853
0.152	-0.00905
0.153	-0.00882
0.154	-0.00873
0.155	-0.00857
0.155	-0.0086
0.156	-0.00916
0.157	-0.00967
0.158	-0.01007
0.159	-0.00989
0.16	-0.00941
0.16	-0.01011
0.161	-0.0116
0.162	-0.01245
0.163	-0.01307
0.164	-0.01374
0.165	-0.0148
0.165	-0.01598
0.166	-0.01624
0.167	-0.01674
0.168	-0.01782
0.169	-0.01896
0.17	-0.01988
0.17	-0.02025
0.171	-0.02074
0.172	-0.02136
0.173	-0.02196
0.174	-0.02251
0.175	-0.02315
0.175	-0.02414
0.176	-0.02565
0.177	-0.02704
0.178	-0.02771
0.179	-0.02749
0.18	-0.02733
0.18	-0.02749
0.181	-0.02798
0.182	-0.02848
0.183	-0.02849
0.184	-0.02865
0.185	-0.02941
0.185	-0.03056
0.186	-0.03107
0.187	-0.03137
0.188	-0.03219
0.189	-0.03277
0.19	-0.03295
0.19	-0.03292
0.191	-0.03229
0.192	-0.03162
0.193	-0.03116
0.194	-0.03106
0.195	-0.03144
0.195	-0.03138
0.196	-0.03197
0.197	-0.03251
0.198	-0.03223
0.199	-0.03212
0.2	-0.03217
0.2	-0.03285
0.201	-0.03365
0.202	-0.0332
0.203	-0.03233
0.204	-0.03192
0.205	-0.03144
0.205	-0.03101
0.206	-0.03093
0.207	-0.03095
0.208	-0.03049
0.209	-0.02976
0.21	-0.02931
0.21	-0.02925
0.211	-0.0291
0.212	-0.02906
0.213	-0.02979
0.214	-0.03008
0.215	-0.02989
0.215	-0.03005
0.216	-0.03064
0.217	-0.03135
0.218	-0.03123
0.219	-0.03108
0.22	-0.03116
0.22	-0.03122
0.221	-0.03131
0.222	-0.03082
0.223	-0.03029
0.224	-0.02964
0.225	-0.02977
0.225	-0.02993
0.226	-0.03068
0.227	-0.03098
0.228	-0.03123
0.229	-0.0314
0.23	-0.03129
0.23	-0.03143
0.231	-0.03118
0.232	-0.03096
0.233	-0.03191
0.234	-0.03232
0.235	-0.03253
0.235	-0.03301
0.236	-0.03324
0.237	-0.03324
0.238	-0.03316
0.239	-0.03353
0.24	-0.03414
0.24	-0.03417
0.241	-0.03425
0.242	-0.03488
0.243	-0.03534
0.244	-0.03567
0.245	-0.03615
0.245	-0.03659
0.246	-0.03732
0.247	-0.0384
0.248	-0.03947
0.249	-0.04001
0.25	-0.0403
0.25	-0.04072
0.251	-0.04098
0.252	-0.04094
0.253	-0.04136
0.254	-0.0416
0.254	-0.04106
0.255	-0.04123
0.256	-0.04142
0.257	-0.0412
0.258	-0.04091
0.259	-0.04069
0.259	-0.04117
0.26	-0.04169
0.261	-0.04184
0.262	-0.04205
0.263	-0.04217
0.264	-0.04239
0.264	-0.04322
0.265	-0.0442
0.266	-0.04491
0.267	-0.04516
0.268	-0.04516
0.269	-0.04537
0.269	-0.04521
0.27	-0.04563
0.271	-0.04602
0.272	-0.04641
0.273	-0.04757
0.274	-0.04842
0.274	-0.04816
0.275	-0.04773
0.276	-0.04801
0.277	-0.04829
0.278	-0.04826
0.279	-0.04845
0.279	-0.0487
0.28	-0.04828
0.281	-0.04847
0.282	-0.04872
0.283	-0.04926
0.284	-0.04864
0.284	-0.04771
0.285	-0.04773
0.286	-0.04733
0.287	-0.04676
0.288	-0.04639
0.289	-0.04609
0.289	-0.046
0.29	-0.04568
0.291	-0.04567
0.292	-0.04582
0.293	-0.04632
0.294	-0.04701
0.294	-0.04707
0.295	-0.04744
0.296	-0.04861
0.297	-0.04896
0.298	-0.04999
0.299	-0.05108
0.299	-0.05177
0.3	-0.05271
0.301	-0.05301
0.302	-0.05324
0.303	-0.05378
0.304	-0.05452
0.304	-0.05444
0.305	-0.05501
0.306	-0.05542
0.307	-0.05561
0.308	-0.0558
0.309	-0.05599
0.309	-0.05592
0.31	-0.05582
0.311	-0.05621
0.312	-0.05619
0.313	-0.05618
0.314	-0.05637
0.314	-0.05593
0.315	-0.05563
0.316	-0.05627
0.317	-0.05722
0.318	-0.05782
0.319	-0.05821
0.319	-0.05853
0.32	-0.05905
0.321	-0.05975
0.322	-0.06067
0.323	-0.06107
0.324	-0.06072
0.324	-0.06051
0.325	-0.0611
0.326	-0.06163
0.327	-0.06254
0.328	-0.063
0.329	-0.06404
0.329	-0.06444
0.33	-0.06465
0.331	-0.06415
0.332	-0.0641
0.333	-0.06449
0.334	-0.06477
0.334	-0.06494
0.335	-0.06479
0.336	-0.06447
0.337	-0.06423
0.338	-0.06362
0.339	-0.0641
0.339	-0.06368
0.34	-0.06331
0.341	-0.06317
0.342	-0.06288
0.343	-0.06274
0.344	-0.06266
0.344	-0.06298
0.345	-0.06321
0.346	-0.0638
0.347	-0.06435
0.348	-0.06447
0.349	-0.06431
0.349	-0.06394
0.35	-0.06376
0.351	-0.06374
0.352	-0.06378
0.353	-0.06311
0.353	-0.06293
0.354	-0.06299
0.355	-0.06288
0.356	-0.0635
0.357	-0.06379
0.358	-0.06306
0.358	-0.0626
0.359	-0.06244
0.36	-0.06253
0.361	-0.06296
0.362	-0.06281
0.363	-0.06241
0.363	-0.06149
0.364	-0.06088
0.365	-0.06151
0.366	-0.06149
0.367	-0.06129
0.368	-0.06108
0.368	-0.06133
0.369	-0.06188
0.37	-0.06141
0.371	-0.06071
0.372	-0.0604
0.373	-0.06057
0.373	-0.06069
0.374	-0.06028
0.375	-0.06011
0.376	-0.05994
0.377	-0.05995
0.378	-0.06085
0.378	-0.06162
0.379	-0.06288
0.38	-0.0621
0.381	-0.06214
0.382	-0.06177
0.383	-0.0614
0.383	-0.06102
0.384	-0.06102
0.385	-0.06122
0.386	-0.06124
0.387	-0.06056
0.388	-0.0605
0.388	-0.05947
0.389	-0.05928
0.39	-0.05924
0.391	-0.06023
0.392	-0.06101
0.393	-0.06184
0.393	-0.062
0.394	-0.06262
0.395	-0.06256
0.396	-0.06233
0.397	-0.06264
0.398	-0.06246
0.398	-0.06219
0.399	-0.06282
0.4	-0.06314
0.401	-0.06322
0.402	-0.06313
0.403	-0.06322
0.403	-0.06393
0.404	-0.06417
0.405	-0.06456
0.406	-0.06475
0.407	-0.06397
0.408	-0.0645
0.408	-0.06468
0.409	-0.06573
0.41	-0.06512
0.411	-0.06407
0.412	-0.06459
0.413	-0.06585
0.413	-0.06647
0.414	-0.06658
0.415	-0.06696
0.416	-0.06678
0.417	-0.06665
0.418	-0.06715
0.418	-0.06637
0.419	-0.06603
0.42	-0.0647
0.421	-0.06405
0.422	-0.06366
0.423	-0.0634
0.423	-0.06437
0.424	-0.0653
0.425	-0.06537
0.426	-0.06557
0.427	-0.06485
0.428	-0.06428
0.428	-0.06493
0.429	-0.06498
0.43	-0.0653
0.431	-0.06537
0.432	-0.06516
0.433	-0.06443
0.433	-0.06446
0.434	-0.06363
0.435	-0.06355
0.436	-0.06406
0.437	-0.06369
0.438	-0.06427
0.438	-0.06413
0.439	-0.0645
0.44	-0.06472
0.441	-0.06479
0.442	-0.06498
0.443	-0.06481
0.443	-0.06465
0.444	-0.06436
0.445	-0.06399
0.446	-0.06387
0.447	-0.06427
0.448	-0.06466
0.448	-0.06544
0.449	-0.06508
0.45	-0.06518
0.451	-0.06422
0.452	-0.06494
0.452	-0.06537
0.453	-0.06551
0.454	-0.06527
0.455	-0.06547
0.456	-0.06532
0.457	-0.06555
0.457	-0.06555
0.458	-0.0666
0.459	-0.06696
0.46	-0.06839
0.461	-0.0687
0.462	-0.07042
0.462	-0.07035
0.463	-0.07137
0.464	-0.07253
0.465	-0.07199
0.466	-0.07105
0.467	-0.07122
0.467	-0.07088
0.468	-0.07119
0.469	-0.0711
0.47	-0.07089
0.471	-0.07088
0.472	-0.07111
0.472	-0.0719
0.473	-0.07281
0.474	-0.07337
0.475	-0.07327
0.476	-0.07358
0.477	-0.07324
0.477	-0.07337
0.478	-0.0743
0.479	-0.07476
0.48	-0.07519
0.481	-0.0759
0.482	-0.07711
0.482	-0.07818
0.483	-0.0786
0.484	-0.07899
0.485	-0.07879
0.486	-0.07868
0.487	-0.0788
0.487	-0.079
0.488	-0.07913
0.489	-0.07985
0.49	-0.08073
0.491	-0.08125
0.492	-0.08102
0.492	-0.08085
0.493	-0.07943
0.494	-0.07969
0.495	-0.07984
0.496	-0.07995
0.497	-0.07929
0.497	-0.07877
0.498	-0.07838
0.499	-0.07869
0.5	-0.07852
0.501	-0.07771
0.502	-0.07701
0.502	-0.07603
0.503	-0.07584
0.504	-0.07612
0.505	-0.07615
0.506	-0.07472
0.507	-0.07437
0.507	-0.07483
0.508	-0.07494
0.509	-0.07503
0.51	-0.0748
0.511	-0.07576
0.512	-0.07573
0.512	-0.07545
0.513	-0.07512
0.514	-0.07447
0.515	-0.07399
0.516	-0.07352
0.517	-0.07332
0.517	-0.07331
0.518	-0.07381
0.519	-0.07284
0.52	-0.07246
0.521	-0.07206
0.522	-0.07181
0.522	-0.07082
0.523	-0.07011
0.524	-0.0686
0.525	-0.06714
0.526	-0.06554
0.527	-0.06359
0.527	-0.06136
0.528	-0.05782
0.529	-0.05461
0.53	-0.05079
0.531	-0.04594
0.532	-0.04079
0.532	-0.03565
0.533	-0.03139
0.534	-0.02656
0.535	-0.02193
0.536	-0.01518
0.537	-0.00513
0.537	0.008322
0.538	0.024731
0.539	0.043518
0.54	0.064189
0.541	0.085709
0.542	0.108502
0.542	0.13106
0.543	0.151084
0.544	0.16623
0.545	0.179482
0.546	0.190601
0.547	0.200948
0.547	0.209516
0.548	0.219604
0.549	0.23116
0.55	0.246427
0.551	0.265948
0.551	0.289873
0.552	0.319335
0.553	0.353568
0.554	0.392713
0.555	0.435014
0.556	0.480383
0.556	0.528284
0.557	0.578567
0.558	0.630536
0.559	0.685249
0.56	0.741862
0.561	0.796369
0.561	0.851243
0.562	0.906392
0.563	0.960716
0.564	1.014
0.565	1.06671
0.566	1.1162
0.566	1.1667
0.567	1.21688
0.568	1.26529
0.569	1.31354
0.57	1.36261
0.571	1.41202
0.571	1.46288
0.572	1.51322
0.573	1.5622
0.574	1.61035
0.575	1.66005
0.576	1.70689
0.576	1.75341
0.577	1.79857
0.578	1.84108
0.579	1.87881
0.58	1.91396
0.581	1.94735
0.581	1.97897
0.582	2.00858
0.583	2.03771
0.584	2.06686
0.585	2.09859
0.586	2.13473
0.586	2.1735
0.587	2.21
0.588	2.24674
0.589	2.28554
0.59	2.32619
0.591	2.36688
0.591	2.40439
0.592	2.43839
0.593	2.46813
0.594	2.49233
0.595	2.51051
0.596	2.52339
0.596	2.53309
0.597	2.53926
0.598	2.54342
0.599	2.54572
0.6	2.54624
0.601	2.54362
0.601	2.53984
0.602	2.53681
0.603	2.53351
0.604	2.53003
0.605	2.52654
0.606	2.52305
0.606	2.52176
0.607	2.52237
0.608	2.52239
0.609	2.52233
0.61	2.52316
0.611	2.52379
0.611	2.52249
0.612	2.52029
0.613	2.51602
0.614	2.51216
0.615	2.50917
0.616	2.50671
0.616	2.5038
0.617	2.50087
0.618	2.49776
0.619	2.4947
0.62	2.49156
0.621	2.4904
0.621	2.48863
0.622	2.48514
0.623	2.48183
0.624	2.47899
0.625	2.47578
0.626	2.47276
0.626	2.47129
0.627	2.47065
0.628	2.46917
0.629	2.46884
0.63	2.46695
0.631	2.4663
0.631	2.46504
0.632	2.46275
0.633	2.46086
0.634	2.45878
0.635	2.45701
0.636	2.4561
0.636	2.45649
0.637	2.45741
0.638	2.45715
0.639	2.45896
0.64	2.46065
0.641	2.46206
0.641	2.46295
0.642	2.46465
0.643	2.4667
0.644	2.46841
0.645	2.47128
0.645	2.47512
0.646	2.47967
0.647	2.48527
0.648	2.49106
0.649	2.49634
0.65	2.50098
0.65	2.50693
0.651	2.51334
0.652	2.51849
0.653	2.52352
0.654	2.52897
0.655	2.53535
0.655	2.54195
0.656	2.54926
0.657	2.55728
0.658	2.56512
0.659	2.5732
0.66	2.58155
0.66	2.5902
0.661	2.59938
0.662	2.60824
0.663	2.61668
0.664	2.62573
0.665	2.63622
0.665	2.64772
0.666	2.65976
0.667	2.6722
0.668	2.68247
0.669	2.69155
0.67	2.70196
0.67	2.71183
0.671	2.72276
0.672	2.73267
0.673	2.74128
0.674	2.75107
0.675	2.76127
0.675	2.76933
0.676	2.77791
0.677	2.7876
0.678	2.79615
0.679	2.8043
0.68	2.81261
0.68	2.81973
0.681	2.8255
0.682	2.83243
0.683	2.8389
0.684	2.84398
0.685	2.84747
0.685	2.85117
0.686	2.85467
0.687	2.85734
0.688	2.85967
0.689	2.86247
0.69	2.86417
0.69	2.86437
0.691	2.864
0.692	2.86296
0.693	2.86189
0.694	2.86137
0.695	2.86185
0.695	2.8627
0.696	2.86258
0.697	2.86076
0.698	2.85797
0.699	2.85428
0.7	2.8497
0.7	2.84557
0.701	2.84178
0.702	2.83778
0.703	2.83215
0.704	2.82574
0.705	2.81977
0.705	2.81326
0.706	2.80514
0.707	2.79653
0.708	2.78688
0.709	2.77693
0.71	2.76809
0.71	2.75956
0.711	2.74973
0.712	2.73963
0.713	2.72854
0.714	2.71725
0.715	2.70825
0.715	2.69808
0.716	2.68621
0.717	2.67522
0.718	2.66398
0.719	2.65136
0.72	2.63945
0.72	2.62673
0.721	2.61374
0.722	2.60118
0.723	2.58795
0.724	2.57333
0.725	2.55945
0.725	2.54687
0.726	2.53393
0.727	2.52093
0.728	2.50757
0.729	2.49423
0.73	2.48008
0.73	2.46516
0.731	2.45026
0.732	2.4359
0.733	2.42259
0.734	2.40858
0.735	2.39428
0.735	2.38047
0.736	2.36662
0.737	2.35209
0.738	2.33744
0.739	2.32339
0.74	2.30931
0.74	2.29524
0.741	2.28091
0.742	2.26734
0.743	2.25296
0.744	2.23757
0.744	2.22328
0.745	2.20951
0.746	2.19498
0.747	2.18188
0.748	2.16955
0.749	2.157
0.749	2.14541
0.75	2.13234
0.751	2.11867
0.752	2.10534
0.753	2.09061
0.754	2.07567
0.754	2.06204
0.755	2.04936
0.756	2.03561
0.757	2.02205
0.758	2.00976
0.759	1.99764
0.759	1.98574
0.76	1.97288
0.761	1.95953
0.762	1.94697
0.763	1.93384
0.764	1.92165
0.764	1.91064
0.765	1.89932
0.766	1.88651
0.767	1.87353
0.768	1.86142
0.769	1.84946
0.769	1.83688
0.77	1.82445
0.771	1.81311
0.772	1.8025
0.773	1.79153
0.774	1.78121
0.774	1.77115
0.775	1.76016
0.776	1.74874
0.777	1.73758
0.778	1.72743
0.779	1.71661
0.779	1.70682
0.78	1.69826
0.781	1.68944
0.782	1.68054
0.783	1.67224
0.784	1.66374
0.784	1.65525
0.785	1.64729
0.786	1.6389
0.787	1.63081
0.788	1.62368
0.789	1.61553
0.789	1.60703
0.79	1.59853
0.791	1.58938
0.792	1.58033
0.793	1.57119
0.794	1.56263
0.794	1.55516
0.795	1.54823
0.796	1.54207
0.797	1.5358
0.798	1.52887
0.799	1.52154
0.799	1.51448
0.8	1.50734
0.801	1.50035
0.802	1.49436
0.803	1.48776
0.804	1.4806
0.804	1.47436
0.805	1.46694
0.806	1.46006
0.807	1.45436
0.808	1.44925
0.809	1.44386
0.809	1.43867
0.81	1.43362
0.811	1.42849
0.812	1.42327
0.813	1.41842
0.814	1.41299
0.814	1.40642
0.815	1.39997
0.816	1.39398
0.817	1.38961
0.818	1.38596
0.819	1.38193
0.819	1.37687
0.82	1.37309
0.821	1.3682
0.822	1.36221
0.823	1.35616
0.824	1.35084
0.824	1.34512
0.825	1.33801
0.826	1.33204
0.827	1.32772
0.828	1.32416
0.829	1.31915
0.829	1.31364
0.83	1.30918
0.831	1.30552
0.832	1.30148
0.833	1.29605
0.834	1.29149
0.834	1.2869
0.835	1.28235
0.836	1.27772
0.837	1.27337
0.838	1.26845
0.838	1.26257
0.839	1.25774
0.84	1.25268
0.841	1.24785
0.842	1.24365
0.843	1.23923
0.843	1.23447
0.844	1.23027
0.845	1.22576
0.846	1.22242
0.847	1.21932
0.848	1.21535
0.848	1.21069
0.849	1.20612
0.85	1.20192
0.851	1.19811
0.852	1.19398
0.853	1.19034
0.853	1.18658
0.854	1.18217
0.855	1.17847
0.856	1.17489
0.857	1.17143
0.858	1.16812
0.858	1.16337
0.859	1.15854
0.86	1.1541
0.861	1.15088
0.862	1.14502
0.863	1.13983
0.863	1.13557
0.864	1.13217
0.865	1.12764
0.866	1.12353
0.867	1.12058
0.868	1.11675
0.868	1.11248
0.869	1.10697
0.87	1.10341
0.871	1.09981
0.872	1.09587
0.873	1.09249
0.873	1.08931
0.874	1.08649
0.875	1.08383
0.876	1.081
0.877	1.07797
0.878	1.07487
0.878	1.07243
0.879	1.06932
0.88	1.06739
0.881	1.06398
0.882	1.06159
0.883	1.05829
0.883	1.05417
0.884	1.05054
0.885	1.04762
0.886	1.04447
0.887	1.04171
0.888	1.03831
0.888	1.03462
0.889	1.03027
0.89	1.02651
0.891	1.02296
0.892	1.01897
0.893	1.01543
0.893	1.01151
0.894	1.00777
0.895	1.00473
0.896	1.0016
0.897	0.997836
0.898	0.995408
0.898	0.992732
0.899	0.989569
0.9	0.986475
0.901	0.983157
0.902	0.980074
0.903	0.97658
0.903	0.974213
0.904	0.97235
0.905	0.969933
0.906	0.9671
0.907	0.964974
0.908	0.963018
0.908	0.961077
0.909	0.959842
0.91	0.958817
0.911	0.957724
0.912	0.954964
0.913	0.952526
0.913	0.950978
0.914	0.948145
0.915	0.945814
0.916	0.943965
0.917	0.942997
0.918	0.941763
0.918	0.939838
0.919	0.93853
0.92	0.936486
0.921	0.934781
0.922	0.932183
0.923	0.931742
0.923	0.930078
0.924	0.929666
0.925	0.928819
0.926	0.928003
0.927	0.926595
0.928	0.925936
0.928	0.925105
0.929	0.923884
0.93	0.923699
0.931	0.92401
0.932	0.922908
0.933	0.923527
0.933	0.923184
0.934	0.922936
0.935	0.923501
0.936	0.923227
0.937	0.924151
0.937	0.924702
0.938	0.925495
0.939	0.924079
0.94	0.923539
0.941	0.924473
0.942	0.926191
0.942	0.927771
0.943	0.929556
0.944	0.931156
0.945	0.932489
0.946	0.935196
0.947	0.937545
0.947	0.939889
0.948	0.94317
0.949	0.94633
0.95	0.949873
0.951	0.953932
0.952	0.956781
0.952	0.961448
0.953	0.966328
0.954	0.970365
0.955	0.974366
0.956	0.979708
0.957	0.984467
0.957	0.989759
0.958	0.993955
0.959	0.998277
0.96	1.0045
0.961	1.00978
0.962	1.01465
0.962	1.01991
0.963	1.02561
0.964	1.0311
0.965	1.03727
0.966	1.04316
0.967	1.04884
0.967	1.05445
0.968	1.06072
0.969	1.06691
0.97	1.07438
0.971	1.08109
0.972	1.088
0.972	1.09434
0.973	1.10158
0.974	1.10755
0.975	1.11468
0.976	1.12106
0.977	1.12838
0.977	1.13618
0.978	1.14173
0.979	1.14944
0.98	1.15805
0.981	1.16667
0.982	1.17633
0.982	1.1844
0.983	1.19043
0.984	1.19755
0.985	1.20521
0.986	1.21132
0.987	1.21886
0.987	1.22436
0.988	1.23018
0.989	1.23811
0.99	1.24267
0.991	1.24806
0.992	1.25391
0.992	1.25743
0.993	1.26231
0.994	1.26568
0.995	1.26908
0.996	1.27231
0.997	1.27537
0.997	1.27718
0.998	1.27939
0.999	1.28201
1	1.28489
1.001	1.28846
1.002	1.29099
1.002	1.29365
1.003	1.29635
1.004	1.29954
1.005	1.30255
1.006	1.30369
1.007	1.30486
1.007	1.30644
1.008	1.30991
1.009	1.31286
1.01	1.31574
1.011	1.31754
1.012	1.31856
1.012	1.3199
1.013	1.31995
1.014	1.32124
1.015	1.32258
1.016	1.32447
1.017	1.32565
1.017	1.32729
1.018	1.32697
1.019	1.32517
1.02	1.32498
1.021	1.32368
1.022	1.32157
1.022	1.32061
1.023	1.31877
1.024	1.31753
1.025	1.318
1.026	1.31709
1.027	1.31551
1.027	1.3145
1.028	1.31245
1.029	1.31011
1.03	1.30854
1.031	1.30484
1.032	1.30307
1.032	1.30086
1.033	1.29801
1.034	1.29559
1.035	1.29261
1.036	1.29062
1.036	1.28928
1.037	1.28712
1.038	1.28535
1.039	1.2839
1.04	1.28159
1.041	1.27815
1.041	1.27571
1.042	1.27262
1.043	1.27018
1.044	1.2678
1.045	1.26537
1.046	1.26266
1.046	1.26018
1.047	1.25863
1.048	1.25727
1.049	1.25543
1.05	1.25281
1.051	1.25
1.051	1.24705
1.052	1.24413
1.053	1.24141
1.054	1.23897
1.055	1.23641
1.056	1.23364
1.056	1.23111
1.057	1.22778
1.058	1.22577
1.059	1.22223
1.06	1.22073
1.061	1.2213
1.061	1.22054
1.062	1.21905
1.063	1.2175
1.064	1.21568
1.065	1.21304
1.066	1.21089
1.066	1.20846
1.067	1.20794
1.068	1.20618
1.069	1.20461
1.07	1.20313
1.071	1.20292
1.071	1.20273
1.072	1.20219
1.073	1.20131
1.074	1.20071
1.075	1.20011
1.076	1.19938
1.076	1.1982
1.077	1.19675
1.078	1.19551
1.079	1.19553
1.08	1.19584
1.081	1.19579
1.081	1.19715
1.082	1.19825
1.083	1.19819
1.084	1.19753
1.085	1.19623
1.086	1.19462
1.086	1.19355
1.087	1.19238
1.088	1.19131
1.089	1.19009
1.09	1.18879
1.091	1.18678
1.091	1.18439
1.092	1.18253
1.093	1.18099
1.094	1.17914
1.095	1.17665
1.096	1.17498
1.096	1.17346
1.097	1.17159
1.098	1.17014
1.099	1.16879
1.1	1.16615
1.101	1.16442
1.101	1.16165
1.102	1.15865
1.103	1.15556
1.104	1.15315
1.105	1.15092
1.106	1.14915
1.106	1.14651
1.107	1.14303
1.108	1.14031
1.109	1.13617
1.11	1.13222
1.111	1.12909
1.111	1.12617
1.112	1.12233
1.113	1.11822
1.114	1.11538
1.115	1.11199
1.116	1.10751
1.116	1.10331
1.117	1.09965
1.118	1.09733
1.119	1.09437
1.12	1.0915
1.121	1.08665
1.121	1.0823
1.122	1.07811
1.123	1.07286
1.124	1.06772
1.125	1.06305
1.126	1.05861
1.126	1.05383
1.127	1.04887
1.128	1.04426
1.129	1.03929
1.13	1.03433
1.131	1.02972
1.131	1.02491
1.132	1.0205
1.133	1.01675
1.134	1.01265
1.135	1.00795
1.135	1.00297
1.136	0.998193
1.137	0.993297
1.138	0.988665
1.139	0.98402
1.14	0.979325
1.14	0.974288
1.141	0.970222
1.142	0.96613
1.143	0.961319
1.144	0.956598
1.145	0.951025
1.145	0.945168
1.146	0.938961
1.147	0.9327
1.148	0.928765
1.149	0.925955
1.15	0.921496
1.15	0.917109
1.151	0.913932
1.152	0.910319
1.153	0.905838
1.154	0.900933
1.155	0.895608
1.155	0.890244
1.156	0.885089
1.157	0.880752
1.158	0.876178
1.159	0.871549
1.16	0.866564
1.16	0.860783
1.161	0.855146
1.162	0.851352
1.163	0.847727
1.164	0.843194
1.165	0.838659
1.165	0.834579
1.166	0.830699
1.167	0.82709
1.168	0.824133
1.169	0.82064
1.17	0.816761
1.17	0.813171
1.171	0.808966
1.172	0.80441
1.173	0.799588
1.174	0.795722
1.175	0.79201
1.175	0.788138
1.176	0.784397
1.177	0.780963
1.178	0.777806
1.179	0.774513
1.18	0.771117
1.18	0.767781
1.181	0.763923
1.182	0.759959
1.183	0.755411
1.184	0.750927
1.185	0.748031
1.185	0.745393
1.186	0.742857
1.187	0.740969
1.188	0.739759
1.189	0.738371
1.19	0.73567
1.19	0.731644
1.191	0.727699
1.192	0.724188
1.193	0.720152
1.194	0.716356
1.195	0.713333
1.195	0.710815
1.196	0.709047
1.197	0.706927
1.198	0.70365
1.199	0.70025
1.2	0.698007
1.2	0.695792
1.201	0.692784
1.202	0.690494
1.203	0.688299
1.204	0.685277
1.205	0.682439
1.205	0.680177
1.206	0.677443
1.207	0.674116
1.208	0.670808
1.209	0.668108
1.21	0.66578
1.21	0.664079
1.211	0.661926
1.212	0.659145
1.213	0.656704
1.214	0.654409
1.215	0.65247
1.215	0.649884
1.216	0.647263
1.217	0.644935
1.218	0.642406
1.219	0.639555
1.22	0.636455
1.22	0.633622
1.221	0.629752
1.222	0.626033
1.223	0.623133
1.224	0.621062
1.225	0.620059
1.225	0.618089
1.226	0.615679
1.227	0.61292
1.228	0.610442
1.229	0.60793
1.23	0.605123
1.23	0.602253
1.231	0.598825
1.232	0.595546
1.233	0.593334
1.234	0.59148
1.235	0.589668
1.235	0.587715
1.236	0.585809
1.237	0.583986
1.238	0.580932
1.239	0.577678
1.239	0.575614
1.24	0.574339
1.241	0.572203
1.242	0.569895
1.243	0.568156
1.244	0.566417
1.244	0.564427
1.245	0.561797
1.246	0.559184
1.247	0.557427
1.248	0.556324
1.249	0.55516
1.249	0.553637
1.25	0.551236
1.251	0.547852
1.252	0.544831
1.253	0.542444
1.254	0.540235
1.254	0.537772
1.255	0.535855
1.256	0.533939
1.257	0.531533
1.258	0.528299
1.259	0.525745
1.259	0.523647
1.26	0.521288
1.261	0.519963
1.262	0.518431
1.263	0.516901
1.264	0.516574
1.264	0.51616
1.265	0.514692
1.266	0.512156
1.267	0.509777
1.268	0.507686
1.269	0.505417
1.269	0.503913
1.27	0.502643
1.271	0.500455
1.272	0.498353
1.273	0.496869
1.274	0.495189
1.274	0.493207
1.275	0.491278
1.276	0.489528
1.277	0.48811
1.278	0.486368
1.279	0.48396
1.279	0.482297
1.28	0.481021
1.281	0.478878
1.282	0.476802
1.283	0.475607
1.284	0.474223
1.284	0.471753
1.285	0.470242
1.286	0.468172
1.287	0.466616
1.288	0.464612
1.289	0.46145
1.289	0.45845
1.29	0.456412
1.291	0.455448
1.292	0.454728
1.293	0.454421
1.294	0.453106
1.294	0.451003
1.295	0.448971
1.296	0.447459
1.297	0.445304
1.298	0.44294
1.299	0.44083
1.299	0.440541
1.3	0.439688
1.301	0.438366
1.302	0.437766
1.303	0.436577
1.304	0.435143
1.304	0.433825
1.305	0.431465
1.306	0.428413
1.307	0.425858
1.308	0.423747
1.309	0.422017
1.309	0.42035
1.31	0.418602
1.311	0.417667
1.312	0.415911
1.313	0.414789
1.314	0.413539
1.314	0.41122
1.315	0.409794
1.316	0.408946
1.317	0.407175
1.318	0.405178
1.319	0.403194
1.319	0.400551
1.32	0.398198
1.321	0.396587
1.322	0.39502
1.323	0.394058
1.324	0.393794
1.324	0.391665
1.325	0.389867
1.326	0.389818
1.327	0.388009
1.328	0.386236
1.329	0.385055
1.329	0.384497
1.33	0.383683
1.331	0.382321
1.332	0.380542
1.333	0.378468
1.334	0.376084
1.334	0.374137
1.335	0.373319
1.336	0.37236
1.337	0.371106
1.338	0.370694
1.338	0.37065
1.339	0.370226
1.34	0.370324
1.341	0.369712
1.342	0.369307
1.343	0.368085
1.343	0.367035
1.344	0.36657
1.345	0.365259
1.346	0.363839
1.347	0.363023
1.348	0.362531
1.348	0.362155
1.349	0.361791
1.35	0.362022
1.351	0.36208
1.352	0.36325
1.353	0.36236
1.353	0.362198
1.354	0.361315
1.355	0.361246
1.356	0.361693
1.357	0.361411
1.358	0.360889
1.358	0.361255
1.359	0.361951
1.36	0.360826
1.361	0.360563
1.362	0.360838
1.363	0.361854
1.363	0.361781
1.364	0.361976
1.365	0.361255
1.366	0.360399
1.367	0.359574
1.368	0.358159
1.368	0.358965
1.369	0.360238
1.37	0.360689
1.371	0.360655
1.372	0.360998
1.373	0.3617
1.373	0.362023
1.374	0.361409
1.375	0.361388
1.376	0.361251
1.377	0.360272
1.378	0.359554
1.378	0.359246
1.379	0.358335
1.38	0.356922
1.381	0.355748
1.382	0.354822
1.383	0.353462
1.383	0.352498
1.384	0.351591
1.385	0.350809
1.386	0.349932
1.387	0.349052
1.388	0.348988
1.388	0.348516
1.389	0.348541
1.39	0.347821
1.391	0.347354
1.392	0.347132
1.393	0.345269
1.393	0.343766
1.394	0.342889
1.395	0.341137
1.396	0.340086
1.397	0.339108
1.398	0.337936
1.398	0.337731
1.399	0.33656
1.4	0.335056
1.401	0.332892
1.402	0.332755
1.403	0.332398
1.403	0.331258
1.404	0.328861
1.405	0.327284
1.406	0.326372
1.407	0.326109
1.408	0.325894
1.408	0.326423
1.409	0.32643
1.41	0.324625
1.411	0.322633
1.412	0.321748
1.413	0.321158
1.413	0.319503
1.414	0.317438
1.415	0.316474
1.416	0.315083
1.417	0.313997
1.418	0.313202
1.418	0.312221
1.419	0.312312
1.42	0.311345
1.421	0.310736
1.422	0.31053
1.423	0.310956
1.423	0.310725
1.424	0.310563
1.425	0.309738
1.426	0.309204
1.427	0.308026
1.428	0.306709
1.428	0.306265
1.429	0.305664
1.43	0.305041
1.431	0.304336
1.432	0.303707
1.433	0.301938
1.433	0.300332
1.434	0.299502
1.435	0.297536
1.436	0.296697
1.437	0.295943
1.437	0.295047
1.438	0.293672
1.439	0.292542
1.44	0.29139
1.441	0.290882
1.442	0.290558
1.442	0.291024
1.443	0.291272
1.444	0.289072
1.445	0.288316
1.446	0.288012
1.447	0.287239
1.447	0.286554
1.448	0.285213
1.449	0.283745
1.45	0.282251
1.451	0.279551
1.452	0.277889
1.452	0.276672
1.453	0.275488
1.454	0.273545
1.455	0.27316
1.456	0.272208
1.457	0.271544
1.457	0.271311
1.458	0.270422
1.459	0.268984
1.46	0.269068
1.461	0.267766
1.462	0.266883
1.462	0.26663
1.463	0.266099
1.464	0.263773
1.465	0.261817
1.466	0.260721
1.467	0.258545
1.467	0.258325
1.468	0.25748
1.469	0.255689
1.47	0.254896
1.471	0.253209
1.472	0.251941
1.472	0.250287
1.473	0.248668
1.474	0.247995
1.475	0.247346
1.476	0.246325
1.477	0.246264
1.477	0.244988
1.478	0.243996
1.479	0.243049
1.48	0.241923
1.481	0.240664
1.482	0.239388
1.482	0.236675
1.483	0.235145
1.484	0.231818
1.485	0.229063
1.486	0.229039
1.487	0.228784
1.487	0.227569
1.488	0.225972
1.489	0.224556
1.49	0.223247
1.491	0.222395
1.492	0.221944
1.492	0.221415
1.493	0.220904
1.494	0.219422
1.495	0.217335
1.496	0.216565
1.497	0.215303
1.497	0.214724
1.498	0.213662
1.499	0.212156
1.5	0.210628
1.501	0.209733
1.502	0.208128
1.502	0.207228
1.503	0.206022
1.504	0.203846
1.505	0.201868
1.506	0.201846
1.507	0.201376
1.507	0.200884
1.508	0.200195
1.509	0.198678
1.51	0.197542
1.511	0.197904
1.512	0.197176
1.512	0.196351
1.513	0.196078
1.514	0.19579
1.515	0.195495
1.516	0.195301
1.517	0.194777
1.517	0.193925
1.518	0.19262
1.519	0.191286
1.52	0.189828
1.521	0.189138
1.522	0.189223
1.522	0.189178
1.523	0.188805
1.524	0.189716
1.525	0.189024
1.526	0.189709
1.527	0.190934
1.527	0.190622
1.528	0.189613
1.529	0.188409
1.53	0.188012
1.531	0.187271
1.532	0.186975
1.532	0.186552
1.533	0.185568
1.534	0.185395
1.535	0.184696
1.536	0.184194
1.537	0.184016
1.537	0.182575
1.538	0.181572
1.539	0.180689
1.54	0.179482
1.541	0.179351
1.541	0.178349
1.542	0.177803
1.543	0.177157
1.544	0.175617
1.545	0.174722
1.546	0.173816
1.546	0.173232
1.547	0.172654
1.548	0.171801
1.549	0.170436
1.55	0.170154
1.551	0.170079
1.551	0.170212
1.552	0.169708
1.553	0.168789
1.554	0.168329
1.555	0.167244
1.556	0.165996
1.556	0.164732
1.557	0.163593
1.558	0.162469
1.559	0.161806
1.56	0.16243
1.561	0.163005
1.561	0.163981
1.562	0.163959
1.563	0.162661
1.564	0.161479
1.565	0.160527
1.566	0.159538
1.566	0.159441
1.567	0.158693
1.568	0.157092
1.569	0.156191
1.57	0.155625
1.571	0.155404
1.571	0.155377
1.572	0.155115
1.573	0.153812
1.574	0.152258
1.575	0.151557
1.576	0.151095
1.576	0.150435
1.577	0.150273
1.578	0.149794
1.579	0.149331
1.58	0.149161
1.581	0.149258
1.581	0.149293
1.582	0.149021
1.583	0.148905
1.584	0.148599
1.585	0.148152
1.586	0.148261
1.586	0.149074
1.587	0.149784
1.588	0.149445
1.589	0.148946
1.59	0.148922
1.591	0.148488
1.591	0.147723
1.592	0.146768
1.593	0.14532
1.594	0.143508
1.595	0.142418
1.596	0.142065
1.596	0.142698
1.597	0.142371
1.598	0.141767
1.599	0.141389
1.6	0.141509
1.601	0.141399
1.601	0.139948
1.602	0.138665
1.603	0.137286
1.604	0.135833
1.605	0.13548
1.606	0.135788
1.606	0.135985
1.607	0.135782
1.608	0.13525
1.609	0.134737
1.61	0.134179
1.611	0.133419
1.611	0.132244
1.612	0.131161
1.613	0.130014
1.614	0.128985
1.615	0.128528
1.616	0.128756
1.616	0.1283
1.617	0.127664
1.618	0.126891
1.619	0.126276
1.62	0.125827
1.621	0.125048
1.621	0.123917
1.622	0.122544
1.623	0.121594
1.624	0.120962
1.625	0.120894
1.626	0.120664
1.626	0.120886
1.627	0.121016
1.628	0.119666
1.629	0.118479
1.63	0.117896
1.631	0.117285
1.631	0.116597
1.632	0.11609
1.633	0.116077
1.634	0.115624
1.635	0.115613
1.636	0.116121
1.636	0.116556
1.637	0.115871
1.638	0.114669
1.639	0.113884
1.64	0.113675
1.64	0.113521
1.641	0.112296
1.642	0.111255
1.643	0.110435
1.644	0.109481
1.645	0.109053
1.645	0.10844
1.646	0.107098
1.647	0.105505
1.648	0.104346
1.649	0.103602
1.65	0.102307
1.65	0.101895
1.651	0.101045
1.652	0.100424
1.653	0.100187
1.654	0.100796
1.655	0.101209
1.655	0.100932
1.656	0.100554
1.657	0.100116
1.658	0.099822
1.659	0.099309
1.66	0.09842
1.66	0.097268
1.661	0.096223
[truncated: 20,356 more rows]

## Sheet: Supplementary Fig. 1d
Supplementary Fig. 1d
superdex 200 24ml eltue
Volume (mL)	mAU
0	-0.00249
0.001	-0.00212					Compound 2–GLP-1–GLP-1R–Gs complex
0.002	-0.00228
0.003	-0.00219
0.004	-0.00183
0.004	-0.00155
0.005	-0.0008
0.006	-0.00048
0.007	-0.00081
0.008	-0.00093
0.009	-0.00061
0.009	-0.00063
0.01	-0.00066
0.011	-0.00067
0.012	-0.00061
0.013	-0.00036
0.014	0.000115
0.014	0.000422
0.015	0.000214
0.016	0.000635
0.017	0.001644
0.018	0.001788
0.019	0.001835
0.019	0.002121
0.02	0.002873
0.021	0.002931
0.022	0.002647
0.023	0.00251
0.024	0.00211
0.024	0.001826
0.025	0.002555
0.026	0.003277
0.027	0.003393
0.028	0.003758
0.029	0.004264
0.029	0.004155
0.03	0.003975
0.031	0.004017
0.032	0.004135
0.033	0.004433
0.034	0.005124
0.034	0.006086
0.035	0.005873
0.036	0.00526
0.037	0.005295
0.038	0.005803
0.039	0.006493
0.039	0.006547
0.04	0.006354
0.041	0.006099
0.042	0.00583
0.043	0.005896
0.044	0.006331
0.044	0.006795
0.045	0.00669
0.046	0.006467
0.047	0.006196
0.048	0.006061
0.049	0.006353
0.049	0.00668
0.05	0.006721
0.051	0.006628
0.052	0.006227
0.053	0.005847
0.054	0.006006
0.054	0.005617
0.055	0.005099
0.056	0.005091
0.057	0.005288
0.058	0.005466
0.059	0.005799
0.059	0.005465
0.06	0.005156
0.061	0.004712
0.062	0.004066
0.063	0.003834
0.064	0.003209
0.064	0.003149
0.065	0.0035
0.066	0.00393
0.067	0.003954
0.068	0.00372
0.069	0.003665
0.069	0.002931
0.07	0.002381
0.071	0.00288
0.072	0.003263
0.073	0.003135
0.074	0.002764
0.074	0.002395
0.075	0.002163
0.076	0.002334
0.077	0.003021
0.078	0.003608
0.079	0.003896
0.079	0.003845
0.08	0.003117
0.081	0.002306
0.082	0.002318
0.083	0.002808
0.084	0.003015
0.084	0.002969
0.085	0.002698
0.086	0.002302
0.087	0.002091
0.088	0.002798
0.089	0.003301
0.089	0.003125
0.09	0.002911
0.091	0.002838
0.092	0.002658
0.093	0.002646
0.094	0.002916
0.094	0.003204
0.095	0.0033
0.096	0.00416
0.097	0.004871
0.098	0.004826
0.099	0.00465
0.099	0.004127
0.1	0.003677
0.101	0.003704
0.102	0.003769
0.103	0.003506
0.103	0.004148
0.104	0.004867
0.105	0.005074
0.106	0.005159
0.107	0.005121
0.108	0.004874
0.108	0.004745
0.109	0.004705
0.11	0.005003
0.111	0.005388
0.112	0.00554
0.113	0.004862
0.113	0.004296
0.114	0.004038
0.115	0.004109
0.116	0.004312
0.117	0.003778
0.118	0.003305
0.118	0.003099
0.119	0.002943
0.12	0.002523
0.121	0.002619
0.122	0.002809
0.123	0.003422
0.123	0.003218
0.124	0.002916
0.125	0.003186
0.126	0.003053
0.127	0.002943
0.128	0.002657
0.128	0.002454
0.129	0.001558
0.13	0.000789
0.131	0.000401
0.132	-0.00014
0.133	-0.00045
0.133	-0.00071
0.134	-0.00118
0.135	-0.00153
0.136	-0.00178
0.137	-0.00231
0.138	-0.00333
0.138	-0.00426
0.139	-0.00503
0.14	-0.00506
0.141	-0.00476
0.142	-0.00493
0.143	-0.0052
0.143	-0.00599
0.144	-0.00631
0.145	-0.0065
0.146	-0.007
0.147	-0.00708
0.148	-0.00692
0.148	-0.00731
0.149	-0.00685
0.15	-0.00701
0.151	-0.00704
0.152	-0.00706
0.153	-0.00727
0.153	-0.00761
0.154	-0.00692
0.155	-0.00612
0.156	-0.00608
0.157	-0.0058
0.158	-0.0059
0.158	-0.00594
0.159	-0.00597
0.16	-0.00604
0.161	-0.00621
0.162	-0.00621
0.163	-0.00639
0.163	-0.00677
0.164	-0.00728
0.165	-0.00765
0.166	-0.00804
0.167	-0.00827
0.168	-0.00821
0.168	-0.0077
0.169	-0.00699
0.17	-0.00686
0.171	-0.0069
0.172	-0.00703
0.173	-0.0063
0.173	-0.00561
0.174	-0.00517
0.175	-0.00503
0.176	-0.00466
0.177	-0.00472
0.178	-0.00388
0.178	-0.00367
0.179	-0.00375
0.18	-0.00351
0.181	-0.00337
0.182	-0.00368
0.183	-0.00381
0.183	-0.00491
0.184	-0.00526
0.185	-0.00544
0.186	-0.00562
0.187	-0.00681
0.188	-0.00738
0.188	-0.00795
0.189	-0.00822
0.19	-0.00788
0.191	-0.00867
0.192	-0.00957
0.193	-0.01014
0.193	-0.00995
0.194	-0.00979
0.195	-0.00997
0.196	-0.01076
0.197	-0.01086
0.198	-0.01117
0.198	-0.01202
0.199	-0.01211
0.2	-0.01183
0.201	-0.01181
0.202	-0.01154
0.203	-0.01193
0.203	-0.01207
0.204	-0.01213
0.205	-0.0122
0.206	-0.01266
0.207	-0.01254
0.207	-0.01235
0.208	-0.0126
0.209	-0.01244
0.21	-0.01285
0.211	-0.01318
0.212	-0.01279
0.212	-0.01268
0.213	-0.01305
0.214	-0.01362
0.215	-0.01383
0.216	-0.01447
0.217	-0.0143
0.217	-0.01416
0.218	-0.01457
0.219	-0.01516
0.22	-0.01495
0.221	-0.01441
0.222	-0.01459
0.222	-0.01466
0.223	-0.01474
0.224	-0.01511
0.225	-0.0142
0.226	-0.0138
0.227	-0.01306
0.227	-0.01249
0.228	-0.01087
0.229	-0.00988
0.23	-0.00885
0.231	-0.0083
0.232	-0.00765
0.232	-0.00756
0.233	-0.00724
0.234	-0.00675
0.235	-0.00759
0.236	-0.00764
0.237	-0.00762
0.237	-0.00765
0.238	-0.00823
0.239	-0.00813
0.24	-0.00731
0.241	-0.00702
0.242	-0.00669
0.242	-0.00682
0.243	-0.00786
0.244	-0.0079
0.245	-0.00794
0.246	-0.00819
0.247	-0.0083
0.247	-0.00681
0.248	-0.00576
0.249	-0.0055
0.25	-0.00576
0.251	-0.0068
0.252	-0.00699
0.252	-0.00661
0.253	-0.00607
0.254	-0.00588
0.255	-0.00553
0.256	-0.00551
0.257	-0.00599
0.257	-0.00595
0.258	-0.00667
0.259	-0.00722
0.26	-0.00628
0.261	-0.00647
0.262	-0.0075
0.262	-0.00818
0.263	-0.00853
0.264	-0.00827
0.265	-0.00836
0.266	-0.00787
0.267	-0.00762
0.267	-0.00753
0.268	-0.00707
0.269	-0.00755
0.27	-0.00808
0.271	-0.00818
0.272	-0.00864
0.272	-0.00871
0.273	-0.0091
0.274	-0.00921
0.275	-0.0089
0.276	-0.00859
0.277	-0.00847
0.277	-0.00836
0.278	-0.00845
0.279	-0.00842
0.28	-0.00835
0.281	-0.00853
0.282	-0.00845
0.282	-0.00933
0.283	-0.00958
0.284	-0.00957
0.285	-0.00863
0.286	-0.00915
0.287	-0.00907
0.287	-0.00844
0.288	-0.0085
0.289	-0.00936
0.29	-0.01034
0.291	-0.01056
0.292	-0.01058
0.292	-0.00992
0.293	-0.00921
0.294	-0.00995
0.295	-0.01071
0.296	-0.01107
0.297	-0.01098
0.297	-0.01043
0.298	-0.00981
0.299	-0.00908
0.3	-0.00894
0.301	-0.00892
0.302	-0.00915
0.302	-0.01018
0.303	-0.00907
0.304	-0.00825
0.305	-0.00772
0.306	-0.00707
0.307	-0.00678
0.307	-0.00704
0.308	-0.00717
0.309	-0.00684
0.31	-0.00855
0.311	-0.00846
0.312	-0.00912
0.312	-0.00978
0.313	-0.00973
0.314	-0.00984
0.315	-0.01024
0.316	-0.00955
0.316	-0.00949
0.317	-0.00963
0.318	-0.00922
0.319	-0.00933
0.32	-0.00898
0.321	-0.00841
0.321	-0.00797
0.322	-0.00726
0.323	-0.00682
0.324	-0.00647
0.325	-0.00674
0.326	-0.00679
0.326	-0.00684
0.327	-0.006
0.328	-0.00634
0.329	-0.00687
0.33	-0.0062
0.331	-0.00602
0.331	-0.00639
0.332	-0.00696
0.333	-0.00708
0.334	-0.00667
0.335	-0.00755
0.336	-0.00678
0.336	-0.00738
0.337	-0.0075
0.338	-0.0071
0.339	-0.00776
0.34	-0.00777
0.341	-0.00789
0.341	-0.00703
0.342	-0.00665
0.343	-0.00677
0.344	-0.00593
0.345	-0.00614
0.346	-0.00602
0.346	-0.00578
0.347	-0.0068
0.348	-0.00731
0.349	-0.00756
0.35	-0.00788
0.351	-0.00816
0.351	-0.00717
0.352	-0.00643
0.353	-0.0064
0.354	-0.00673
0.355	-0.00632
0.356	-0.00683
0.356	-0.00647
0.357	-0.00736
0.358	-0.00726
0.359	-0.0079
0.36	-0.00824
0.361	-0.00902
0.361	-0.00907
0.362	-0.00937
0.363	-0.00981
0.364	-0.01025
0.365	-0.01129
0.366	-0.01142
0.366	-0.01188
0.367	-0.01201
0.368	-0.01178
0.369	-0.01182
0.37	-0.01099
0.371	-0.01109
0.371	-0.01157
0.372	-0.0116
0.373	-0.01092
0.374	-0.01013
0.375	-0.0092
0.376	-0.00984
0.376	-0.01011
0.377	-0.01102
0.378	-0.0102
0.379	-0.01001
0.38	-0.01054
0.381	-0.01047
0.381	-0.01161
0.382	-0.01258
0.383	-0.01314
0.384	-0.01327
0.385	-0.01337
0.386	-0.01327
0.386	-0.01318
0.387	-0.01411
0.388	-0.0144
0.389	-0.01481
0.39	-0.01521
0.391	-0.01552
0.391	-0.01554
0.392	-0.01536
0.393	-0.01556
0.394	-0.01631
0.395	-0.01621
0.396	-0.01592
0.396	-0.01612
0.397	-0.01602
0.398	-0.01658
0.399	-0.01638
0.4	-0.0165
0.401	-0.01599
0.401	-0.01603
0.402	-0.01574
0.403	-0.01576
0.404	-0.01632
0.405	-0.01656
0.406	-0.01649
0.406	-0.01685
0.407	-0.01655
0.408	-0.0158
0.409	-0.01584
0.41	-0.01621
0.411	-0.01694
0.411	-0.01743
0.412	-0.01723
0.413	-0.01679
0.414	-0.01702
0.415	-0.01767
0.416	-0.01817
0.416	-0.01891
0.417	-0.01917
0.418	-0.0191
0.419	-0.01864
0.42	-0.01899
0.42	-0.01882
0.421	-0.01899
0.422	-0.01882
0.423	-0.01805
0.424	-0.01695
0.425	-0.01664
0.425	-0.01542
0.426	-0.0157
0.427	-0.01635
0.428	-0.0169
0.429	-0.01647
0.43	-0.01665
0.43	-0.01609
0.431	-0.01583
0.432	-0.01475
0.433	-0.01488
0.434	-0.01496
0.435	-0.01431
0.435	-0.01377
0.436	-0.01324
0.437	-0.01261
0.438	-0.01183
0.439	-0.01222
0.44	-0.01212
0.44	-0.01165
0.441	-0.01255
0.442	-0.01306
0.443	-0.0124
0.444	-0.01223
0.445	-0.01209
0.445	-0.01163
0.446	-0.01112
0.447	-0.0119
0.448	-0.01175
0.449	-0.01184
0.45	-0.01228
0.45	-0.01268
0.451	-0.01292
0.452	-0.01262
0.453	-0.01273
0.454	-0.01256
0.455	-0.01262
0.455	-0.01285
0.456	-0.01314
0.457	-0.01332
0.458	-0.01299
0.459	-0.01282
0.46	-0.01258
0.46	-0.01257
0.461	-0.01283
0.462	-0.01258
0.463	-0.01229
0.464	-0.01246
0.465	-0.01218
0.465	-0.01227
0.466	-0.01266
0.467	-0.01407
0.468	-0.01389
0.469	-0.01283
0.47	-0.0124
0.47	-0.0124
0.471	-0.01239
0.472	-0.0123
0.473	-0.01246
0.474	-0.01288
0.475	-0.01312
0.475	-0.01343
0.476	-0.0138
0.477	-0.01484
0.478	-0.01533
0.479	-0.01544
0.48	-0.01624
0.48	-0.01525
0.481	-0.01561
0.482	-0.01614
0.483	-0.01533
0.484	-0.01525
0.485	-0.01601
0.485	-0.01634
0.486	-0.01696
0.487	-0.01653
0.488	-0.01721
0.489	-0.0165
0.49	-0.01653
0.49	-0.01644
0.491	-0.0169
0.492	-0.01707
0.493	-0.01661
0.494	-0.01633
0.495	-0.01629
0.495	-0.01643
0.496	-0.01679
0.497	-0.0166
0.498	-0.01617
0.499	-0.01532
0.5	-0.01527
0.5	-0.01489
0.501	-0.01467
0.502	-0.01471
0.503	-0.01518
0.504	-0.0156
0.505	-0.01576
0.505	-0.01562
0.506	-0.01548
0.507	-0.01566
0.508	-0.0154
0.509	-0.01554
0.51	-0.01592
0.51	-0.01632
0.511	-0.01693
0.512	-0.0175
0.513	-0.01764
0.514	-0.01753
0.515	-0.01724
0.515	-0.01699
0.516	-0.0169
0.517	-0.01663
0.518	-0.01636
0.519	-0.01543
0.52	-0.0155
0.52	-0.01562
0.521	-0.01547
0.522	-0.01604
0.523	-0.01554
0.524	-0.01558
0.524	-0.01593
0.525	-0.01617
0.526	-0.01697
0.527	-0.0171
0.528	-0.01688
0.529	-0.01722
0.529	-0.01698
0.53	-0.01683
0.531	-0.01697
0.532	-0.01673
0.533	-0.01607
0.534	-0.01551
0.534	-0.01581
0.535	-0.01603
0.536	-0.01621
0.537	-0.01622
0.538	-0.01636
0.539	-0.01688
0.539	-0.01731
0.54	-0.01793
0.541	-0.01793
0.542	-0.01864
0.543	-0.01913
0.544	-0.01918
0.544	-0.01866
0.545	-0.01865
0.546	-0.01921
0.547	-0.01937
0.548	-0.01954
0.549	-0.01933
0.549	-0.0195
0.55	-0.0194
0.551	-0.01936
0.552	-0.01969
0.553	-0.01983
0.554	-0.0197
0.554	-0.01951
0.555	-0.01958
0.556	-0.01998
0.557	-0.02016
0.558	-0.02002
0.559	-0.01998
0.559	-0.02054
0.56	-0.02082
0.561	-0.02062
0.562	-0.02065
0.563	-0.021
0.564	-0.02087
0.564	-0.02073
0.565	-0.02033
0.566	-0.01996
0.567	-0.01968
0.568	-0.01854
0.569	-0.01789
0.569	-0.01756
0.57	-0.01789
0.571	-0.018
0.572	-0.01783
0.573	-0.01762
0.574	-0.01787
0.574	-0.01772
0.575	-0.01746
0.576	-0.01697
0.577	-0.0164
0.578	-0.01574
0.579	-0.01513
0.579	-0.01433
0.58	-0.01267
0.581	-0.01139
0.582	-0.01082
0.583	-0.01044
0.584	-0.01055
0.584	-0.00986
0.585	-0.00934
0.586	-0.00861
0.587	-0.00784
0.588	-0.00674
0.589	-0.00562
0.589	-0.00496
0.59	-0.00462
0.591	-0.0039
0.592	-0.00322
0.593	-0.00162
0.594	0.000184
0.594	0.001784
0.595	0.003203
0.596	0.004902
0.597	0.006684
0.598	0.009062
0.599	0.010738
0.599	0.012634
0.6	0.014018
0.601	0.015678
0.602	0.017167
0.603	0.018997
0.604	0.02121
0.604	0.023494
0.605	0.025285
0.606	0.026908
0.607	0.029178
0.608	0.032018
0.609	0.03456
0.609	0.03644
0.61	0.038347
0.611	0.041076
0.612	0.044035
0.613	0.046435
0.614	0.048312
0.614	0.050745
0.615	0.053226
0.616	0.055075
0.617	0.05717
0.618	0.059128
0.619	0.06095
0.619	0.063018
0.62	0.064945
0.621	0.066994
0.622	0.068741
0.623	0.070722
0.624	0.072714
0.624	0.074905
0.625	0.077384
0.626	0.079656
0.627	0.082482
0.628	0.084779
0.629	0.086702
0.629	0.088597
0.63	0.090246
0.631	0.091922
0.632	0.093907
0.633	0.095766
0.633	0.097479
0.634	0.099141
0.635	0.100757
0.636	0.102353
0.637	0.103732
0.638	0.105285
0.638	0.106143
0.639	0.106209
0.64	0.107161
0.641	0.108533
0.642	0.10996
0.643	0.110965
0.643	0.111795
0.644	0.112632
0.645	0.113606
0.646	0.114083
0.647	0.115246
0.648	0.115876
0.648	0.1157
0.649	0.115116
0.65	0.114732
0.651	0.114729
0.652	0.11497
0.653	0.114131
0.653	0.113643
0.654	0.113614
0.655	0.11407
0.656	0.114491
0.657	0.114488
0.658	0.114809
0.658	0.115073
0.659	0.115448
0.66	0.11602
0.661	0.116203
0.662	0.116468
0.663	0.116444
0.663	0.116013
0.664	0.115444
0.665	0.11531
0.666	0.115083
0.667	0.115068
0.668	0.114904
0.668	0.113842
0.669	0.11313
0.67	0.112977
0.671	0.112918
0.672	0.112687
0.673	0.112803
0.673	0.11289
0.674	0.112717
0.675	0.11252
0.676	0.111924
0.677	0.110986
0.678	0.110321
0.678	0.109737
0.679	0.108982
0.68	0.108636
0.681	0.108965
0.682	0.108987
0.683	0.108028
0.683	0.107129
0.684	0.106973
0.685	0.106529
0.686	0.106379
0.687	0.105724
0.688	0.104797
0.688	0.104095
0.689	0.103865
0.69	0.104273
0.691	0.104443
0.692	0.104663
0.693	0.10527
0.693	0.105774
0.694	0.106366
0.695	0.10693
0.696	0.106873
0.697	0.106412
0.698	0.105976
0.698	0.105981
0.699	0.105765
0.7	0.105679
0.701	0.105122
0.702	0.104681
0.703	0.104053
0.703	0.103435
0.704	0.103079
0.705	0.102788
0.706	0.102929
0.707	0.102944
0.708	0.10347
0.708	0.103851
0.709	0.103804
0.71	0.104026
0.711	0.104429
0.712	0.104226
0.713	0.103504
0.713	0.103243
0.714	0.102789
0.715	0.102141
0.716	0.101663
0.717	0.101397
0.718	0.101024
0.718	0.10062
0.719	0.100402
0.72	0.100284
0.721	0.100044
0.722	0.100043
0.723	0.09963
0.723	0.098742
0.724	0.098149
0.725	0.097662
0.726	0.097173
0.727	0.097435
0.728	0.097404
0.728	0.097076
0.729	0.0973
0.73	0.097163
0.731	0.096682
0.732	0.095927
0.733	0.095753
0.733	0.095801
0.734	0.094679
0.735	0.093473
0.736	0.092968
0.737	0.092726
0.737	0.092744
0.738	0.092686
0.739	0.092143
0.74	0.091204
0.741	0.09039
0.742	0.089668
0.742	0.088929
0.743	0.087957
0.744	0.086993
0.745	0.086266
0.746	0.085577
0.747	0.085333
0.747	0.084994
0.748	0.084153
0.749	0.083045
0.75	0.082485
0.751	0.082414
0.752	0.081833
0.752	0.080881
0.753	0.080843
0.754	0.080524
0.755	0.080062
0.756	0.079481
0.757	0.078481
0.757	0.077626
0.758	0.077369
0.759	0.07743
0.76	0.077535
0.761	0.077097
0.762	0.076612
0.762	0.076288
0.763	0.075746
0.764	0.075785
0.765	0.076107
0.766	0.076306
0.767	0.075987
0.767	0.075605
0.768	0.075181
0.769	0.073816
0.77	0.072392
0.771	0.07154
0.772	0.071425
0.772	0.071261
0.773	0.070993
0.774	0.069794
0.775	0.068822
0.776	0.068934
0.777	0.069157
0.777	0.068556
0.778	0.06749
0.779	0.066802
0.78	0.066776
0.781	0.066896
0.782	0.067183
0.782	0.067491
0.783	0.067766
0.784	0.067653
0.785	0.067845
0.786	0.068325
0.787	0.06863
0.787	0.069339
0.788	0.069201
0.789	0.068108
0.79	0.067714
0.791	0.067858
0.792	0.067579
0.792	0.067214
0.793	0.066999
0.794	0.066694
0.795	0.06655
0.796	0.066706
0.797	0.067027
0.797	0.066828
0.798	0.066902
0.799	0.067288
0.8	0.067333
0.801	0.066909
0.802	0.066727
0.802	0.066746
0.803	0.066609
0.804	0.066471
0.805	0.065898
0.806	0.065295
0.807	0.064474
0.807	0.063847
0.808	0.063795
0.809	0.063119
0.81	0.062471
0.811	0.062866
0.812	0.063453
0.812	0.063452
0.813	0.063174
0.814	0.062941
0.815	0.062931
0.816	0.063413
0.817	0.0639
0.817	0.063353
0.818	0.062422
0.819	0.06215
0.82	0.062183
0.821	0.06246
0.822	0.061818
0.822	0.060916
0.823	0.06052
0.824	0.059798
0.825	0.058475
0.826	0.057814
0.827	0.057659
0.827	0.057131
0.828	0.056065
0.829	0.05484
0.83	0.054231
0.831	0.054364
0.832	0.054098
0.832	0.053552
0.833	0.053051
0.834	0.053148
0.835	0.052755
0.836	0.05214
0.837	0.050896
0.837	0.049831
0.838	0.049003
0.839	0.04876
0.84	0.049314
0.841	0.04927
0.841	0.048154
0.842	0.047727
0.843	0.047858
0.844	0.047404
0.845	0.047248
0.846	0.047279
0.846	0.047437
0.847	0.047282
0.848	0.047009
0.849	0.046978
0.85	0.046859
0.851	0.046847
0.851	0.046799
0.852	0.046828
0.853	0.046324
0.854	0.04584
0.855	0.045984
0.856	0.045921
0.856	0.045916
0.857	0.045921
0.858	0.045982
0.859	0.046139
0.86	0.045659
0.861	0.045208
0.861	0.04509
0.862	0.044767
0.863	0.044391
0.864	0.044058
0.865	0.043692
0.866	0.044171
0.866	0.04508
0.867	0.045243
0.868	0.044925
0.869	0.045004
0.87	0.045947
0.871	0.045885
0.871	0.04552
0.872	0.045315
0.873	0.045555
0.874	0.04538
0.875	0.045879
0.876	0.045289
0.876	0.045399
0.877	0.046133
0.878	0.047029
0.879	0.047
0.88	0.046992
0.881	0.04689
0.881	0.046117
0.882	0.046069
0.883	0.0463
0.884	0.046311
0.885	0.045693
0.886	0.045531
0.886	0.045806
0.887	0.044849
0.888	0.044441
0.889	0.0446
0.89	0.044955
0.891	0.044808
0.891	0.044327
0.892	0.04463
0.893	0.044555
0.894	0.044269
0.895	0.043774
0.896	0.043815
0.896	0.042866
0.897	0.042246
0.898	0.042057
0.899	0.041313
0.9	0.039975
0.901	0.039509
0.901	0.040583
0.902	0.041104
0.903	0.041158
0.904	0.040892
0.905	0.04094
0.906	0.041327
0.906	0.041736
0.907	0.041772
0.908	0.041313
0.909	0.041017
0.91	0.040763
0.911	0.0405
0.911	0.040655
0.912	0.040935
0.913	0.041158
0.914	0.041606
0.915	0.041793
0.916	0.041543
0.916	0.040884
0.917	0.040339
0.918	0.039667
0.919	0.039031
0.92	0.038406
0.921	0.037632
0.921	0.037241
0.922	0.037737
0.923	0.038092
0.924	0.037299
0.925	0.037422
0.926	0.037222
0.926	0.0372
0.927	0.036891
0.928	0.036147
0.929	0.036912
0.93	0.036698
0.931	0.036249
0.931	0.035945
0.932	0.035678
0.933	0.035903
0.934	0.035436
0.935	0.034924
0.936	0.033923
0.936	0.034197
0.937	0.034491
0.938	0.035658
0.939	0.035857
0.94	0.035014
0.941	0.034525
0.941	0.034421
0.942	0.033956
0.943	0.033414
0.944	0.032987
0.945	0.03206
0.946	0.031225
0.946	0.031237
0.947	0.030892
0.948	0.029889
0.949	0.029337
0.95	0.028784
0.95	0.028279
0.951	0.027992
0.952	0.027975
0.953	0.027463
0.954	0.026884
0.955	0.026595
0.955	0.025758
0.956	0.025594
0.957	0.025667
0.958	0.026087
0.959	0.02649
0.96	0.026746
0.96	0.027002
0.961	0.027272
0.962	0.027975
0.963	0.028192
0.964	0.026669
0.965	0.02623
0.965	0.026161
0.966	0.025757
0.967	0.025327
0.968	0.0253
0.969	0.025843
0.97	0.026676
0.97	0.026833
0.971	0.02692
0.972	0.027024
0.973	0.026808
0.974	0.026582
0.975	0.026299
0.975	0.026157
0.976	0.026388
0.977	0.026788
0.978	0.02652
0.979	0.026489
0.98	0.025951
0.98	0.025856
0.981	0.026274
0.982	0.026326
0.983	0.026522
0.984	0.027259
0.985	0.026979
0.985	0.027382
0.986	0.027739
0.987	0.028584
0.988	0.028417
0.989	0.028322
0.99	0.028612
0.99	0.02925
0.991	0.029649
0.992	0.030599
0.993	0.030576
0.994	0.030924
0.995	0.031076
0.995	0.031104
0.996	0.031049
0.997	0.031755
0.998	0.031811
0.999	0.0317
1	0.032064
1	0.032087
1.001	0.032519
1.002	0.032632
1.003	0.032065
1.004	0.032471
1.005	0.032428
1.005	0.033199
1.006	0.033432
1.007	0.033161
1.008	0.033451
1.009	0.034435
1.01	0.034743
1.01	0.034728
1.011	0.03413
1.012	0.033993
1.013	0.034465
1.014	0.034563
1.015	0.03507
1.015	0.035828
1.016	0.035913
1.017	0.035768
1.018	0.036341
1.019	0.036955
1.02	0.037444
1.02	0.037751
1.021	0.037279
1.022	0.037252
1.023	0.037281
1.024	0.038327
1.025	0.038706
1.025	0.038129
1.026	0.037819
1.027	0.037455
1.028	0.037677
1.029	0.037818
1.03	0.037775
1.03	0.037468
1.031	0.037292
1.032	0.036452
1.033	0.036532
1.034	0.035817
1.035	0.036548
1.035	0.035786
1.036	0.035284
1.037	0.035292
1.038	0.035454
1.039	0.035253
1.04	0.034778
1.04	0.034756
1.041	0.033905
1.042	0.033538
1.043	0.03279
1.044	0.031722
1.045	0.032546
1.045	0.032039
1.046	0.03206
1.047	0.031854
1.048	0.030947
1.049	0.030745
1.05	0.030725
1.05	0.029734
1.051	0.029259
1.052	0.028914
1.053	0.028369
1.054	0.027975
1.054	0.027397
1.055	0.02649
1.056	0.026081
1.057	0.025334
1.058	0.025467
1.059	0.025691
1.059	0.025106
1.06	0.024488
1.061	0.024054
1.062	0.022771
1.063	0.022694
1.064	0.022462
1.064	0.021769
1.065	0.02045
1.066	0.020336
1.067	0.021267
1.068	0.021781
1.069	0.021359
1.069	0.021389
1.07	0.020932
1.071	0.021619
1.072	0.022409
1.073	0.022966
1.074	0.023249
1.074	0.023216
1.075	0.022794
1.076	0.022579
1.077	0.022552
1.078	0.022776
1.079	0.022648
1.079	0.0223
1.08	0.022526
1.081	0.022441
1.082	0.022188
1.083	0.021779
1.084	0.021855
1.084	0.021749
1.085	0.022388
1.086	0.022729
1.087	0.02266
1.088	0.023
1.089	0.023272
1.089	0.023528
1.09	0.024164
1.091	0.024213
1.092	0.024835
1.093	0.024632
1.094	0.024435
1.094	0.024938
1.095	0.024712
1.096	0.024306
1.097	0.024823
1.098	0.02479
1.099	0.024959
1.099	0.024889
1.1	0.025484
1.101	0.024956
1.102	0.024844
1.103	0.024631
1.104	0.025593
1.104	0.024969
1.105	0.025252
1.106	0.025742
1.107	0.02603
1.108	0.025494
1.109	0.024686
1.109	0.024083
1.11	0.023895
1.111	0.023517
1.112	0.023023
1.113	0.021554
1.114	0.020779
1.114	0.020221
1.115	0.019674
1.116	0.01893
1.117	0.019347
1.118	0.018294
1.119	0.018575
1.119	0.018151
1.12	0.018232
1.121	0.018839
1.122	0.01875
1.123	0.018719
1.124	0.018981
1.124	0.018405
1.125	0.017982
1.126	0.018765
1.127	0.018631
1.128	0.017913
1.129	0.01802
1.129	0.017287
1.13	0.016523
1.131	0.016256
1.132	0.015954
1.133	0.015768
1.134	0.015815
1.134	0.015374
1.135	0.014977
1.136	0.014131
1.137	0.013806
1.138	0.013467
1.139	0.013517
1.139	0.013359
1.14	0.012799
1.141	0.01306
1.142	0.012381
1.143	0.013127
1.144	0.013272
1.144	0.01337
1.145	0.012936
1.146	0.013142
1.147	0.01223
1.148	0.012354
1.149	0.011508
1.149	0.011623
1.15	0.011922
1.151	0.011982
1.152	0.012041
1.153	0.011776
1.154	0.012326
1.154	0.013164
1.155	0.013101
1.156	0.013559
1.157	0.013379
1.158	0.013321
1.159	0.012423
1.159	0.013423
1.16	0.013571
1.161	0.013219
1.162	0.013566
1.163	0.013577
1.164	0.013211
1.164	0.012856
1.165	0.012292
1.166	0.012302
1.167	0.012173
1.168	0.010597
1.168	0.010395
1.169	0.009784
1.17	0.009503
1.171	0.009115
1.172	0.009743
1.173	0.010411
1.173	0.009915
1.174	0.009795
1.175	0.009465
1.176	0.010237
1.177	0.010909
1.178	0.011756
1.178	0.011998
1.179	0.012844
1.18	0.012068
1.181	0.012142
1.182	0.01222
1.183	0.011391
1.183	0.010926
1.184	0.009667
1.185	0.009263
1.186	0.009183
1.187	0.008936
1.188	0.00914
1.188	0.009432
1.189	0.009391
1.19	0.009735
1.191	0.00995
1.192	0.009282
1.193	0.008376
1.193	0.008453
1.194	0.00908
1.195	0.008792
1.196	0.008802
1.197	0.008918
1.198	0.008806
1.198	0.009005
1.199	0.009143
1.2	0.009922
1.201	0.009962
1.202	0.009699
1.203	0.010365
1.203	0.010034
1.204	0.010035
1.205	0.010347
1.206	0.010211
1.207	0.010139
1.208	0.010422
1.208	0.010744
1.209	0.011723
1.21	0.0117
1.211	0.011433
1.212	0.0119
1.213	0.012649
1.213	0.01275
1.214	0.01198
1.215	0.01144
1.216	0.011016
1.217	0.010894
1.218	0.010244
1.218	0.00944
1.219	0.008095
1.22	0.008199
1.221	0.007568
1.222	0.007247
1.223	0.007172
1.223	0.007013
1.224	0.007294
1.225	0.008085
1.226	0.008416
1.227	0.008114
1.228	0.007465
1.228	0.007392
1.229	0.006928
1.23	0.006876
1.231	0.006532
1.232	0.006288
1.233	0.005301
1.233	0.005465
1.234	0.005664
1.235	0.005987
1.236	0.005648
1.237	0.005315
1.238	0.003892
1.238	0.003663
1.239	0.003071
1.24	0.002787
1.241	0.002591
1.242	0.002165
1.243	0.001302
1.243	0.000574
1.244	1.72e-05
1.245	-0.00084
1.246	-0.00198
1.247	-0.0029
1.248	-0.00274
1.248	-0.00202
1.249	-0.00191
1.25	-0.0018
1.251	-0.00205
1.252	-0.00207
1.253	-0.00238
1.253	-0.00289
1.254	-0.0028
1.255	-0.00278
1.256	-0.00249
1.257	-0.00186
1.258	-0.00138
1.258	-0.0014
1.259	-0.00146
1.26	-0.00172
1.261	-0.00057
1.262	-0.00058
1.263	-0.0006
1.263	-0.00039
1.264	-0.00073
1.265	-0.00081
1.266	-0.00115
1.267	-0.00211
1.268	-0.00236
1.268	-0.00148
1.269	-0.00133
1.27	-0.00214
1.271	-0.00298
1.272	-0.0024
1.273	-0.00228
1.273	-0.00208
1.274	-0.00152
1.275	-0.00164
1.276	-0.00104
1.277	-0.00178
1.277	-0.00259
1.278	-0.00268
1.279	-0.002
1.28	-0.00197
1.281	-0.0026
1.282	-0.0029
1.282	-0.00382
1.283	-0.00394
1.284	-0.00357
1.285	-0.00356
1.286	-0.00413
1.287	-0.00443
1.287	-0.00415
1.288	-0.00444
1.289	-0.00537
1.29	-0.00608
1.291	-0.00611
1.292	-0.00744
1.292	-0.00815
1.293	-0.00788
1.294	-0.0071
1.295	-0.00762
1.296	-0.00875
1.297	-0.00913
1.297	-0.00928
1.298	-0.00982
1.299	-0.01021
1.3	-0.01035
1.301	-0.01042
1.302	-0.01006
1.302	-0.01039
1.303	-0.01108
1.304	-0.01094
1.305	-0.01032
1.306	-0.00974
1.307	-0.00966
1.307	-0.00948
1.308	-0.00918
1.309	-0.00927
1.31	-0.00965
1.311	-0.0095
1.312	-0.00886
1.312	-0.00809
1.313	-0.00886
1.314	-0.00957
1.315	-0.01003
1.316	-0.0105
1.317	-0.00989
1.317	-0.01014
1.318	-0.01049
1.319	-0.01063
1.32	-0.01045
1.321	-0.01105
1.322	-0.01135
1.322	-0.01061
1.323	-0.01065
1.324	-0.01024
1.325	-0.00994
1.326	-0.01023
1.327	-0.01054
1.327	-0.01038
1.328	-0.00932
1.329	-0.0095
1.33	-0.00935
1.331	-0.00861
1.332	-0.00835
1.332	-0.00834
1.333	-0.00797
1.334	-0.0077
1.335	-0.00792
1.336	-0.00806
1.337	-0.00777
1.337	-0.00693
1.338	-0.00706
1.339	-0.00716
1.34	-0.00662
1.341	-0.00653
1.342	-0.00595
1.342	-0.00575
1.343	-0.006
1.344	-0.00607
1.345	-0.00544
1.346	-0.00606
1.347	-0.00676
1.347	-0.00709
1.348	-0.00689
1.349	-0.00683
1.35	-0.00702
1.351	-0.00731
1.352	-0.00768
1.352	-0.00778
1.353	-0.0077
1.354	-0.00774
1.355	-0.00738
1.356	-0.00682
1.357	-0.00639
1.357	-0.0061
1.358	-0.00654
1.359	-0.00699
1.36	-0.00715
1.361	-0.00678
1.362	-0.00695
1.362	-0.00667
1.363	-0.0066
1.364	-0.00741
1.365	-0.00729
1.366	-0.00722
1.367	-0.00735
1.367	-0.00753
1.368	-0.00755
1.369	-0.00767
1.37	-0.00855
1.371	-0.0086
1.372	-0.00848
1.372	-0.0086
1.373	-0.00887
1.374	-0.009
1.375	-0.00914
1.376	-0.00969
1.377	-0.01072
1.377	-0.01102
1.378	-0.01136
1.379	-0.01238
1.38	-0.01308
1.381	-0.01343
1.382	-0.01399
1.382	-0.01464
1.383	-0.01558
1.384	-0.0161
1.385	-0.01601
1.386	-0.01601
1.386	-0.01634
1.387	-0.01671
1.388	-0.01665
1.389	-0.0172
1.39	-0.01765
1.391	-0.01827
1.391	-0.01839
1.392	-0.01783
1.393	-0.01771
1.394	-0.01792
1.395	-0.01831
1.396	-0.01889
1.396	-0.01968
1.397	-0.02028
1.398	-0.02079
1.399	-0.02107
1.4	-0.02091
1.401	-0.02071
1.401	-0.02092
1.402	-0.0215
1.403	-0.02158
1.404	-0.02123
1.405	-0.02128
1.406	-0.02095
1.406	-0.0209
1.407	-0.02104
1.408	-0.02092
1.409	-0.02104
1.41	-0.02071
1.411	-0.02055
1.411	-0.02025
1.412	-0.0205
1.413	-0.02087
1.414	-0.02084
1.415	-0.02132
1.416	-0.02179
1.416	-0.02183
1.417	-0.02161
1.418	-0.02138
1.419	-0.0216
1.42	-0.02215
1.421	-0.02163
1.421	-0.02095
1.422	-0.02049
1.423	-0.02019
1.424	-0.02007
1.425	-0.01972
1.426	-0.01934
1.426	-0.01951
1.427	-0.01972
1.428	-0.01961
1.429	-0.01946
1.43	-0.01939
1.431	-0.01913
1.431	-0.01928
1.432	-0.01915
1.433	-0.01892
1.434	-0.01947
1.435	-0.01953
1.436	-0.01944
1.436	-0.01955
1.437	-0.01927
1.438	-0.01846
1.439	-0.01779
1.44	-0.01748
1.441	-0.01745
1.441	-0.01797
1.442	-0.01836
1.443	-0.01823
1.444	-0.01816
1.445	-0.01811
1.446	-0.01841
1.446	-0.01827
1.447	-0.01831
1.448	-0.01868
1.449	-0.01928
1.45	-0.01962
1.451	-0.01971
1.451	-0.02005
1.452	-0.02019
1.453	-0.01997
1.454	-0.01929
1.455	-0.01939
1.456	-0.01971
1.456	-0.01962
1.457	-0.0196
1.458	-0.01984
1.459	-0.02016
1.46	-0.01994
1.461	-0.01977
1.461	-0.01894
1.462	-0.01882
1.463	-0.01965
1.464	-0.02065
1.465	-0.02112
1.466	-0.02128
1.466	-0.02212
1.467	-0.02318
1.468	-0.02324
1.469	-0.02318
1.47	-0.02384
1.471	-0.02417
1.471	-0.02455
1.472	-0.02526
1.473	-0.02519
1.474	-0.02517
1.475	-0.02591
1.476	-0.02612
1.476	-0.02641
1.477	-0.02686
1.478	-0.02719
1.479	-0.02765
1.48	-0.02823
1.481	-0.02909
1.481	-0.0295
1.482	-0.02982
1.483	-0.03005
1.484	-0.03029
1.485	-0.03055
1.486	-0.03077
1.486	-0.03136
1.487	-0.03199
1.488	-0.03227
1.489	-0.03209
1.49	-0.03197
1.491	-0.03185
1.491	-0.03174
1.492	-0.03174
1.493	-0.03179
1.494	-0.03185
1.495	-0.0319
1.496	-0.03225
1.496	-0.03248
1.497	-0.03268
1.498	-0.03284
1.499	-0.0332
1.5	-0.03316
1.5	-0.03283
1.501	-0.03295
1.502	-0.03344
1.503	-0.03393
1.504	-0.03398
1.505	-0.03334
1.505	-0.03267
1.506	-0.03259
1.507	-0.03241
1.508	-0.03197
1.509	-0.032
1.51	-0.03266
1.51	-0.03338
1.511	-0.03394
1.512	-0.03441
1.513	-0.03472
1.514	-0.03453
1.515	-0.03431
1.515	-0.03475
1.516	-0.03478
1.517	-0.03463
1.518	-0.03448
1.519	-0.03468
1.52	-0.03555
1.52	-0.03531
1.521	-0.03498
1.522	-0.03476
1.523	-0.03477
1.524	-0.03474
1.525	-0.03466
1.525	-0.03484
1.526	-0.0348
1.527	-0.03486
1.528	-0.03529
1.529	-0.03551
1.53	-0.03561
1.53	-0.03605
1.531	-0.03635
1.532	-0.03602
1.533	-0.03607
1.534	-0.03585
1.535	-0.03553
1.535	-0.03554
1.536	-0.03616
1.537	-0.03651
1.538	-0.03656
1.539	-0.03695
1.54	-0.03722
1.54	-0.03731
1.541	-0.03736
1.542	-0.03725
1.543	-0.0371
1.544	-0.03731
1.545	-0.03783
1.545	-0.03835
1.546	-0.03908
1.547	-0.03964
1.548	-0.03957
1.549	-0.03928
1.55	-0.03921
1.55	-0.03906
1.551	-0.03881
1.552	-0.03874
1.553	-0.03821
1.554	-0.03761
1.555	-0.03694
1.555	-0.03652
1.556	-0.03679
1.557	-0.03723
1.558	-0.03765
1.559	-0.03812
1.56	-0.03803
1.56	-0.03747
1.561	-0.03658
1.562	-0.03663
1.563	-0.03729
1.564	-0.03767
1.565	-0.03814
1.565	-0.03836
1.566	-0.03845
1.567	-0.03833
1.568	-0.03848
1.569	-0.03791
1.57	-0.03741
1.57	-0.03771
1.571	-0.03778
1.572	-0.03762
1.573	-0.03732
1.574	-0.03785
1.575	-0.03856
1.575	-0.0388
1.576	-0.0391
1.577	-0.03936
1.578	-0.03915
1.579	-0.03898
1.58	-0.03938
1.58	-0.03956
1.581	-0.03942
1.582	-0.03932
1.583	-0.03958
1.584	-0.04052
1.585	-0.04106
1.585	-0.041
1.586	-0.04025
1.587	-0.04022
1.588	-0.04008
1.589	-0.03979
1.59	-0.03958
1.59	-0.03979
1.591	-0.03966
1.592	-0.03957
1.593	-0.03979
1.594	-0.0398
1.595	-0.03987
1.595	-0.04049
1.596	-0.04097
1.597	-0.04118
1.598	-0.04144
1.599	-0.04141
1.6	-0.04151
1.6	-0.04133
1.601	-0.04212
1.602	-0.04264
1.603	-0.04283
1.604	-0.04292
1.605	-0.04314
1.605	-0.04323
1.606	-0.04321
1.607	-0.04324
1.608	-0.04305
1.609	-0.04288
1.609	-0.04263
1.61	-0.04302
1.611	-0.04289
1.612	-0.04267
1.613	-0.04273
1.614	-0.04287
1.614	-0.04285
1.615	-0.04236
1.616	-0.04124
1.617	-0.04105
1.618	-0.04106
1.619	-0.04041
1.619	-0.03997
1.62	-0.03998
1.621	-0.04005
1.622	-0.03942
1.623	-0.03973
1.624	-0.03971
1.624	-0.03946
1.625	-0.03926
1.626	-0.03924
1.627	-0.03967
1.628	-0.04015
1.629	-0.04004
1.629	-0.04002
1.63	-0.04024
1.631	-0.04067
1.632	-0.04095
1.633	-0.04171
1.634	-0.04191
1.634	-0.0422
1.635	-0.04271
1.636	-0.04301
1.637	-0.04266
1.638	-0.04274
1.639	-0.04335
1.639	-0.0434
1.64	-0.04337
1.641	-0.04306
1.642	-0.0427
1.643	-0.04259
1.644	-0.04252
1.644	-0.04227
1.645	-0.04183
1.646	-0.04138
1.647	-0.04123
1.648	-0.04155
1.649	-0.04224
1.649	-0.0433
1.65	-0.04366
1.651	-0.04453
1.652	-0.04456
1.653	-0.04436
1.654	-0.04423
1.654	-0.04457
1.655	-0.04524
1.656	-0.04613
1.657	-0.04635
1.658	-0.04688
1.659	-0.047
1.659	-0.04759
1.66	-0.04849
1.661	-0.04897
[truncated: 21,755 more rows]

## Sheet: Supplementary Fig. 1e
Supplementary Fig. 1e
superdex 200 24ml eltue
Volume (mL)	mAU
0	-0.384					Compound 2–LY3502970–GLP-1R–Gs complex
0.027	-0.555
0.053	-0.518
0.08	-0.444
0.107	-0.347
0.133	-0.296
0.16	-0.2
0.187	2.665
0.213	12.411
0.24	16.815
0.267	16.898
0.293	16.238
0.32	15.094
0.346	13.792
0.373	12.532
0.4	11.365
0.426	10.395
0.453	9.62
0.48	8.88
0.506	8.335
0.533	7.684
0.56	7.225
0.586	6.804
0.613	6.411
0.64	6.102
0.666	5.717
0.693	5.415
0.72	5.158
0.746	4.935
0.773	4.687
0.8	4.497
0.826	4.235
0.853	4.074
0.879	3.875
0.906	3.751
0.933	3.6
0.959	3.464
0.986	3.308
1.013	3.193
1.039	3.066
1.066	2.966
1.093	2.891
1.119	2.765
1.146	2.682
1.173	2.595
1.199	2.53
1.226	2.473
1.253	2.388
1.279	2.272
1.306	2.234
1.333	2.188
1.359	2.132
1.386	2.052
1.413	2.005
1.439	1.936
1.466	1.902
1.492	1.854
1.519	1.841
1.546	1.804
1.572	1.734
1.599	1.684
1.626	1.659
1.652	1.62
1.679	1.595
1.706	1.562
1.732	1.498
1.759	1.472
1.786	1.418
1.812	1.441
1.839	1.408
1.866	1.374
1.892	1.345
1.919	1.313
1.946	1.284
1.972	1.264
1.999	1.26
2.026	1.224
2.052	1.214
2.079	1.136
2.105	1.167
2.132	1.161
2.159	1.141
2.185	1.106
2.212	1.089
2.239	1.06
2.265	1.076
2.292	1.045
2.319	0.998
2.345	0.999
2.372	0.97
2.399	0.943
2.425	0.936
2.452	0.925
2.479	0.91
2.505	0.909
2.532	0.875
2.559	0.861
2.585	0.851
2.612	0.832
2.638	0.813
2.665	0.826
2.692	0.782
2.718	0.797
2.745	0.788
2.772	0.749
2.798	0.75
2.825	0.722
2.852	0.691
2.878	0.685
2.905	0.678
2.932	0.677
2.958	0.668
2.985	0.656
3.012	0.639
3.038	0.624
3.065	0.585
3.092	0.593
3.118	0.561
3.145	0.567
3.172	0.532
3.198	0.546
3.225	0.534
3.251	0.531
3.278	0.53
3.305	0.514
3.331	0.497
3.358	0.495
3.385	0.364
3.411	0.368
3.438	0.423
3.465	0.425
3.491	0.43
3.518	0.455
3.545	0.538
3.571	0.526
3.598	0.529
3.625	0.537
3.651	0.536
3.678	0.533
3.705	0.536
3.731	0.536
3.758	0.498
3.785	0.517
3.811	0.495
3.838	0.475
3.864	0.456
3.891	0.484
3.918	0.458
3.944	0.448
3.971	0.443
3.998	0.425
4.024	0.444
4.051	0.421
4.078	0.415
4.104	0.394
4.131	0.401
4.158	0.402
4.184	0.406
4.211	0.401
4.238	0.377
4.264	0.373
4.291	0.362
4.318	0.378
4.344	0.352
4.371	0.378
4.397	0.353
4.424	0.353
4.451	0.343
4.477	0.344
4.504	0.36
4.531	0.325
4.557	0.339
4.584	0.316
4.611	0.338
4.637	0.31
4.664	0.31
4.691	0.3
4.717	0.305
4.744	0.315
4.771	0.316
4.797	0.292
4.824	0.29
4.851	0.292
4.877	0.293
4.904	0.302
4.931	0.27
4.957	0.266
4.984	0.266
5.01	0.277
5.037	0.26
5.064	0.265
5.09	0.251
5.117	0.255
5.144	0.253
5.17	0.243
5.197	0.262
5.224	0.252
5.25	0.243
5.277	0.245
5.304	0.234
5.33	0.241
5.357	0.233
5.384	0.248
5.41	0.219
5.437	0.23
5.464	0.209
5.49	0.229
5.517	0.21
5.543	0.212
5.57	0.217
5.597	0.202
5.623	0.197
5.65	0.196
5.677	0.191
5.703	0.193
5.73	0.205
5.757	0.206
5.783	0.184
5.81	0.166
5.837	0.171
5.863	0.156
5.89	0.17
5.917	0.169
5.943	0.163
5.97	0.17
5.997	0.169
6.023	0.153
6.05	0.15
6.077	0.136
6.103	0.151
6.13	0.128
6.156	0.145
6.183	0.133
6.21	0.126
6.236	0.132
6.263	0.12
6.29	0.111
6.316	0.135
6.343	0.11
6.37	0.117
6.396	0.113
6.423	0.112
6.45	0.103
6.476	0.114
6.503	0.103
6.53	0.092
6.556	0.087
6.583	0.082
6.61	0.089
6.636	0.085
6.663	0.085
6.69	0.081
6.716	0.071
6.743	0.065
6.769	0.087
6.796	0.073
6.823	0.066
6.849	0.081
6.876	0.07
6.903	0.078
6.929	0.105
6.956	0.116
6.983	0.123
7.009	0.153
7.036	0.172
7.063	0.208
7.089	0.248
7.116	0.293
7.143	0.334
7.169	0.356
7.196	0.43
7.223	0.488
7.249	0.571
7.276	0.643
7.302	0.721
7.329	0.829
7.356	0.934
7.382	1.044
7.409	1.159
7.436	1.297
7.462	1.437
7.489	1.607
7.516	1.737
7.542	1.933
7.569	2.111
7.596	2.321
7.622	2.544
7.649	2.78
7.676	3.036
7.702	3.348
7.729	3.683
7.756	4.109
7.782	4.61
7.809	5.251
7.836	6.051
7.862	7.105
7.889	8.402
7.915	10.251
7.942	12.526
7.969	15.296
7.995	18.899
8.022	23.276
8.049	28.597
8.075	35.107
8.102	42.376
8.129	51.352
8.155	61.367
8.182	73.148
8.209	86.25
8.235	100.412
8.262	115.938
8.289	132.668
8.315	149.903
8.342	167.529
8.369	185.913
8.395	204.19
8.422	220.871
8.449	237.917
8.475	252.006
8.502	263.918
8.528	274.231
8.555	283.629
8.582	289.922
8.608	293.134
8.635	294.266
8.662	293.14
8.688	290.285
8.715	285.827
8.742	279.526
8.768	272.05
8.795	263.781
8.822	254.479
8.848	244.958
8.875	235.416
8.902	225.898
8.928	217.083
8.955	208.633
8.982	201.191
9.008	194.651
9.035	188.977
9.061	184.154
9.088	179.624
9.115	175.803
9.141	172.607
9.168	170.043
9.195	167.835
9.221	165.76
9.248	164.062
9.275	162.479
9.301	161.405
9.328	160.229
9.355	159.272
9.381	158.327
9.408	157.44
9.435	156.706
9.461	155.85
9.488	155.155
9.515	154.678
9.541	154.427
9.568	154.291
9.595	154.622
9.621	155.197
9.648	156.023
9.674	157.657
9.701	159.95
9.728	163.182
9.754	167.335
9.781	172.455
9.808	178.983
9.834	186.448
9.861	195.378
9.888	205.281
9.914	216.479
9.941	228.728
9.968	242.329
9.994	256.969
10.021	272.269
10.048	287.581
10.074	303.703
10.101	318.33
10.128	334.047
10.154	347.572
10.181	361.392
10.208	372.229
10.234	381.809
10.261	390.17
10.287	394.698
10.314	397.126
10.341	396.523
10.367	393.979
10.394	389.253
10.421	381.883
10.447	372.124
10.474	360.863
10.501	347.629
10.527	333.276
10.554	317.899
10.581	301.236
10.607	285.025
10.634	267.756
10.661	251.34
10.687	234.742
10.714	219.31
10.741	204.566
10.767	190.254
10.794	176.538
10.82	163.152
10.847	152.085
10.874	141.975
10.9	131.997
10.927	123.684
10.954	115.246
10.98	108.397
11.007	100.978
11.034	95.236
11.06	89.908
11.087	85.173
11.114	81.708
11.14	77.545
11.167	73.74
11.194	70.177
11.22	67.519
11.247	65.009
11.274	62.426
11.3	60.531
11.327	58.112
11.354	56.295
11.38	54.475
11.407	53.018
11.433	51.244
11.46	50.035
11.487	48.985
11.513	47.839
11.54	46.864
11.567	45.875
11.593	45.184
11.62	44.469
11.647	43.937
11.673	43.369
11.7	42.825
11.727	42.41
11.753	42.054
11.78	41.775
11.807	41.478
11.833	41.223
11.86	41.036
11.887	40.845
11.913	40.643
11.94	40.476
11.966	40.28
11.993	40.14
12.02	39.989
12.046	39.816
12.073	39.64
12.1	39.464
12.126	39.295
12.153	39.115
12.18	38.963
12.206	38.792
12.233	38.63
12.26	38.513
12.286	38.347
12.313	38.24
12.34	38.107
12.366	38.019
12.393	37.937
12.42	37.864
12.446	37.809
12.473	37.782
12.5	37.78
12.526	37.772
12.553	37.778
12.579	37.806
12.606	37.837
12.633	37.868
12.659	37.884
12.686	37.911
12.713	37.921
12.739	37.944
12.766	38.219
12.793	38.191
12.819	38.116
12.846	38.099
12.873	38.248
12.899	38.144
12.926	37.914
12.953	37.635
12.979	37.421
13.006	37.224
13.033	36.983
13.059	36.732
13.086	36.442
13.113	36.111
13.139	35.749
13.166	35.36
13.192	34.889
13.219	34.407
13.246	33.882
13.272	33.327
13.299	32.784
13.326	32.094
13.352	31.407
13.379	30.693
13.406	29.969
13.432	29.229
13.459	28.464
13.486	27.612
13.512	26.757
13.539	25.923
13.566	25.137
13.592	24.362
13.619	23.478
13.646	22.632
13.672	21.795
13.699	21.027
13.725	20.231
13.752	19.508
13.779	18.689
13.805	17.979
13.832	17.303
13.859	16.611
13.885	16.006
13.912	15.33
13.939	14.765
13.965	14.214
13.992	13.735
14.019	13.256
14.045	12.838
14.072	12.405
14.099	12
14.125	11.708
14.152	11.32
14.179	11.065
14.205	10.7
14.232	10.456
14.259	10.225
14.285	10.001
14.312	9.786
14.338	9.592
14.365	9.431
14.392	9.313
14.418	9.21
14.445	9.068
14.472	8.952
14.498	8.848
14.525	8.732
14.552	8.641
14.578	8.569
14.605	8.619
14.632	8.57
14.658	8.44
14.685	8.306
14.712	8.229
14.738	8.145
14.765	8.076
14.792	7.99
14.818	7.936
14.845	7.833
14.872	7.779
14.898	7.713
14.925	7.647
14.951	7.601
14.978	7.529
15.005	7.455
15.031	7.407
15.058	7.366
15.085	7.317
15.111	7.284
15.138	7.213
15.165	7.199
15.191	7.187
15.218	7.131
15.245	7.124
15.271	7.081
15.298	7.077
15.325	7.054
15.351	7.038
15.378	7.034
15.405	7.012
15.431	7.006
15.458	7.008
15.484	6.988
15.511	6.985
15.538	6.971
15.564	6.977
15.591	6.956
15.618	6.918
15.644	6.934
15.671	6.92
15.698	6.898
15.724	6.874
15.751	6.86
15.778	6.843
15.804	6.827
15.831	6.802
15.858	6.789
15.884	6.739
15.911	6.712
15.938	6.704
15.964	6.674
15.991	6.656
16.018	6.629
16.044	6.596
16.071	6.58
16.097	6.569
16.124	6.548
16.151	6.55
16.177	6.55
16.204	6.541
16.231	6.589
16.257	6.592
16.284	6.618
16.311	6.671
16.337	6.737
16.364	6.852
16.391	6.957
16.417	7.086
16.444	7.254
16.471	7.434
16.497	7.682
16.524	7.952
16.551	8.233
16.577	8.557
16.604	8.946
16.63	9.312
16.657	9.765
16.684	10.218
16.71	10.654
16.737	11.168
16.764	11.658
16.79	12.162
16.817	12.686
16.844	13.203
16.87	13.709
16.897	14.198
16.924	14.719
16.95	15.18
16.977	15.595
17.004	16.011
17.03	16.359
17.057	16.703
17.084	16.969
17.11	17.17
17.137	17.347
17.164	17.457
17.19	17.524
17.217	17.519
17.243	17.504
17.27	17.4
17.297	17.282
17.323	17.06
17.35	16.838
17.377	16.577
17.403	16.261
17.43	15.917
17.457	15.547
17.483	15.152
17.51	14.739
17.537	14.296
17.563	13.831
17.59	13.38
17.617	12.944
17.643	12.47
17.67	11.99
17.697	11.465
17.723	10.989
17.75	10.517
17.777	10.065
17.803	9.644
17.83	9.189
17.856	8.757
17.883	8.327
17.91	7.976
17.936	7.679
17.963	7.315
17.99	7
18.016	6.661
18.043	6.378
18.07	6.101
18.096	5.858
18.123	5.614
18.15	5.386
18.176	5.165
18.203	4.948
18.23	4.782
18.256	4.601
18.283	4.452
18.31	4.29
18.336	4.108
18.363	3.987
18.389	3.874
18.416	3.76
18.443	3.645
18.469	3.507
18.496	3.418
18.523	3.34
18.549	3.257
18.576	3.186
18.603	3.114
18.629	3.044
18.656	2.966
18.683	2.921
18.709	2.85
18.736	2.827
18.763	2.782
18.789	2.77
18.816	2.711
18.843	2.678
18.869	2.664
18.896	2.64
18.923	2.632
18.949	2.592
18.976	2.602
19.002	2.576
19.029	2.57
19.056	2.606
19.082	2.593
19.109	2.592
19.136	2.588
19.162	2.616
19.189	2.63
19.216	2.641
19.242	2.656
19.269	2.676
19.296	2.709
19.322	2.69
19.349	2.744
19.376	2.761
19.402	2.799
19.429	2.842
19.456	2.848
19.482	2.908
19.509	2.925
19.536	2.959
19.562	2.998
19.589	3.149
19.615	3.064
19.642	3.121
19.669	3.148
19.695	3.192
19.722	3.228
19.749	3.253
19.775	3.284
19.802	3.313
19.829	3.336
19.855	3.364
19.882	3.397
19.909	3.401
19.935	3.43
19.962	3.451
19.989	3.449
20.015	3.453
20.042	3.475
20.069	3.451
20.095	3.483
20.122	3.446
20.148	3.46
20.175	3.451
20.202	3.424
20.228	3.387
20.255	3.353
20.282	3.307
20.308	3.273
20.335	3.239
20.362	3.2
20.388	3.164
20.415	3.157
20.442	3.175
20.468	3.173
20.495	3.211
20.522	3.218
20.548	3.265
20.575	3.277
20.602	3.305
20.628	3.363
20.655	3.406
20.682	3.415
20.708	3.46
20.735	3.515
20.761	3.57
20.788	3.625
20.815	3.682
20.841	3.719
20.868	3.782
20.895	3.85
20.921	3.926
20.948	3.97
20.975	4.05
21.001	4.092
21.028	4.143
21.055	4.193
21.081	4.24
21.108	4.274
21.135	4.321
21.161	4.352
21.188	4.363
21.215	4.406
21.241	4.422
21.268	4.43
21.295	4.429
21.321	4.448
21.348	4.448
21.374	4.447
21.401	4.459
21.428	4.448
21.454	4.422
21.481	4.424
21.508	4.396
21.534	4.363
21.561	4.328
21.588	4.302
21.614	4.255
21.641	4.199
21.668	4.14
21.694	4.082
21.721	3.982
21.748	3.93
21.774	3.879
21.801	3.823
21.828	3.765
21.854	3.697
21.881	3.645
21.907	3.604
21.934	3.55
21.961	3.536
21.987	3.501
22.014	3.495
22.041	3.497
22.067	3.515
22.094	3.536
22.121	3.563
22.147	3.576
22.174	3.666
22.201	3.765
22.227	3.895
22.254	4.029
22.281	4.144
22.307	4.282
22.334	4.471
22.361	4.667
22.387	5.414
22.414	5.489
22.441	5.796
22.467	6.099
22.494	6.426
22.52	6.795
22.547	7.181
22.574	7.575
22.6	7.983
22.627	8.446
22.654	8.885
22.68	9.316
22.707	9.781
22.734	10.214
22.76	10.685
22.787	11.084
22.814	11.537
22.84	11.973
22.867	12.379
22.894	12.762
22.92	13.14
22.947	13.499
22.974	13.822
23	14.097
23.027	14.4
23.053	14.65
23.08	14.837
23.107	15.047
23.133	15.208
23.16	15.302
23.187	15.373
23.213	15.395
23.24	15.384
23.267	15.324
23.293	15.201
23.32	15.044
23.347	14.835
23.373	14.596
23.4	14.299
23.427	13.985
23.453	13.62
23.48	13.195
23.507	12.804
23.533	12.337
23.56	11.868
23.587	11.384
23.613	10.943
23.64	10.484
23.666	10.008
23.693	9.539
23.72	9.081
23.746	8.661
23.773	8.278
23.8	7.894
23.826	7.544
23.853	7.214
23.88	6.923
23.906	6.64
23.933	6.36
23.96	6.172
23.986	5.969
24.013	5.781
24.04	5.609
24.066	5.46
24.093	5.324
24.12	5.203
24.146	5.11
24.173	5.006
24.2	4.908
24.226	4.855
24.253	4.788
24.279	4.717
24.306	4.663
24.333	4.611
24.359	4.547
24.386	4.515
24.413	4.485
24.439	4.445
24.466	4.369
24.493	4.351
24.519	4.318
24.546	4.289
24.573	4.253
24.599	4.215
24.626	4.198
24.653	4.157
24.679	4.112
24.706	4.091
24.733	4.059
24.759	4.02
24.786	4.002
24.812	3.986
24.839	3.943
24.866	3.921
24.892	3.881
24.919	3.862
24.946	3.839
24.972	3.807

## Sheet: Supplementary Fig.5b
Supplementary Fig. 5b
Log [Compound 2] M	WT				W39A				Y88A				W214A
-4	95.128	95.6311	94.9497	94.0277	96.876	97.0252	83.9299	79.5803	79.8043	63.1924	79.5803		95.3717	93.2633	67.1519
-4.69897	96.8167	97.0445	97.0694	96.2155	97.8151	97.9091	89.6715	84.9076	84.8707	74.7727	84.9076		97.0916	96.0795	78.7853
-5.39794	96.5067	96.3733	95.2101	96.7076	97.0255	97.4558	86.2044	74.6228	63.1887	67.5631	74.6228		95.3159	95.0559	78.9012
-6.09691	89.81	90.41	87.9073	90.0237	84.3363	86.8168	55.8567	22.1135	8.80387	13.7639	22.1135		67.6661	76.1908	31.7509
-6.79588	39.6968	48.9327	34.5312	32.1568	2.92978	8.66156	5.24195	-6.71206	1.06952	-1.83245	-6.71206		0.719164	5.94063	0.190135
-7.49485	2.79798	-3.74659	-3.27623	2.94035	-2.93145	0.126487	0.245645	-4.82773	-2.44589	-4.4495	-4.82773		-3.47876	-0.198301	-0.678701
-8.19382	-3.38271	-3.14593	-3.29351	-1.98002	-3.17196	-0.954027	-1.75185	-4.9001	-3.10529	-3.74632	-4.9001		-3.58924	-0.159536	-0.450545
-8.89279	0	-1.34408	-1.7123	0	-0.70051	-2.02685	0	-0.257964	-1.80701	-1.08899	-0.257964		-0.124298	-0.689676	-0.844005
Log [GLP-1] M	WT				W39A				Y88A				W214A
-8	98.4437	97.8162	101.462	99.4043	98.9159	98.4676	101.583	99.5983	16.5232	18.0372	4.45818	28.7398	99.1441	98.781	99.3045	99.6346
-9	98.5069	98.0509	98.4569	99.6397	97.4574	97.2469	89.1806	98.5105	6.35132	3.26352	2.2493	0.990973	98.8802	98.2913	92.8858	99.3218
-10	97.3798	96.5124	89.8516	97.7306	65.6087	79.3946	23.429	87.3242	3.78688	1.22063	1.31906	1.30879	97.1533	95.8098	49.5754	96.9878
-11	87.9689	84.4849	51.0801	86.6534	11.3988	11.4603	1.24259	20.2935	3.0338	0.781835	1.766	-0.243974	72.6358	56.1837	5.89884	65.1491
-12	25.9524	15.1867	7.51716	34.3643	2.0879	-0.100057	-0.719322	-0.166175	1.34049	-0.25418	0.253123	-0.423257	4.83313	3.1894	0.19159	-1.15338
-13	1.20253	-0.936541	-0.357766	3.44002	-0.294305	-2.54621	0.144552	-0.806275	0.774981	-1.41249	0.975301	-1.78028	-0.408498	0.492916	-0.317728	-4.76691
-14	-4.09481	-0.763968	-0.0501099	-0.789515	-2.38415	-1.13147	-0.653007	-0.786519	-0.6499	-0.964837	-0.982886	0	-1.23455	0	-0.226712	-0.246644
-15	-7.13756	-2.99756	-3.61022	-0.646833	-0.581774	-1.06772	-1.15028	-1.82129	-1.6124	-1.16459	0	-1.84437	-0.0187103	-1.83177	-0.761577	-5.97631

## Sheet: Supplementary Fig. 8a
Supplementary Fig. 8a
cAMP data
Log [GLP-1] M	GLP-1						GLP-1 and 1 μM Compound 2						GLP-1 and 0.1 μM Compound 2						GLP-1 and 0.01 μM Compound 2
-8	97.9146	97.6087	97.6263	97.6263	98.0786	98.0786	97.8581	98.033	97.704	97.6846	99.1678	99.2484	97.8392	97.898	97.4905	97.7816	99.3493	99.1476	97.1047	97.5122	97.9369	97.7428	99.3291	99.2283
-9	97.7451	97.6665	97.5875	97.5875	97.9172	97.9172	97.7262	97.898	97.7234	97.6652	99.309	99.309	97.7451	97.8401	97.5293	97.7428	99.3695	99.0467	97.0294	97.5315	97.8398	97.7234	99.1879	99.0669
-10	96.5585	96.5672	96.9664	96.9664	96.4044	96.4044	97.067	96.8951	96.8111	96.947	98.5223	98.4013	96.4078	97.0494	96.9082	97.1411	98.603	98.3408	96.3702	96.355	97.0246	97.1023	98.4215	98.361
-11	88.2338	89.0068	91.9781	91.9781	84.9276	84.9276	90.4751	89.1032	92.871	93.5309	93.6411	92.5519	85.2957	89.6818	92.5992	93.298	91.9468	91.8863	87.4804	93.2884	92.7545	92.968	91.5434	91.1804
-12	21.1276	20.9244	27.3826	27.3826	16.8531	16.8531	70.3602	78.5726	83.8455	86.3105	83.6972	81.3171	66.0471	74.1945	77.7314	76.1398	67.8434	69.0939	16.2307	60.2695	32.2156	34.3507	29.3586	30.2663
-13	4.2145	3.2963	4.24626	4.24626	5.71909	5.71909	70.0776	77.3961	81.1863	84.3695	80.2077	79.6026	56.743	68.1578	72.1608	70.6469	60.5216	62.3369	12.6899	28.8127	11.3696	12.6895	13.5048	13.888
-14	-0.286871	2.91056	3.13991	3.13991	2.08845	2.08845	67.3467	74.9081	77.2656	81.7686	67.5408	73.8541	52.2982	70.0736	61.796	58.6711	59.9367	62.7	14.3473	7.46224	11.7319	11.4861	12.0122	11.8307
cAMP data
Log [LY3502970] M	LY3502970						LY3502970 and 1 μM Compound2						LY3502970 and 0.1 μM Compound2						LY3502970 and 0.01 μM Compound2
-8	100.694	100.694	98.4919	97.7576	97.6959	97.6959	101.168	101.168	98.5722	97.7368	97.7391	98.3656	101.082	100.909	98.6525	97.6329	97.8687	98.1064	101.06	100.586	98.5521	97.9863	97.9551	98.3224
-9	99.3772	99.3772	98.4316	97.3419	97.6527	97.6527	101.168	101.147	98.5923	97.2587	97.9767	98.5601	100.758	100.737	98.4115	97.529	97.7823	98.2576	100.737	100.046	98.4316	97.8824	98.02	98.4305
-10	95.9461	95.9461	95.2183	93.8911	96.486	96.486	100.543	100.758	96.7647	95.8036	97.0909	97.8903	99.2262	99.3988	95.6803	95.1176	97.1125	97.5014	98.5141	97.6725	93.5113	93.1843	97.0261	97.6527
-11	59.0022	59.0022	54.3293	43.959	82.4642	82.4642	99.852	100.025	90.7197	90.1909	92.1649	92.6186	90.9397	93.8529	75.5771	80.4622	87.7143	90.847	68.5834	72.8562	44.9305	40.4667	80.1092	84.0846
-12	23.8062	23.8062	10.1868	5.02358	11.5558	11.5558	94.8887	93.5508	89.2939	87.239	85.4889	88.2616	83.6243	90.6376	77.0298	71.5651	75.6153	77.6894	51.4062	36.6459	8.05802	6.27085	19.5497	27.1764
-13	-0.082188	-0.082188	5.38698	2.67457	4.18838	4.18838	92.6013	86.818	87.888	86.8233	86.4828	88.6361	72.4677	64.4186	69.9338	67.9203	74.9023	76.177	5.98162	10.3407	4.98532	4.37916	8.72548	8.68227
-14	-3.72911	-3.72911	-3.28889	0.720523	4.57727	4.57727	88.0121	76.9994	86.0806	85.8671	86.4828	89.6731	72.6404	54.1252	74.2985	60.9356	75.6369	76.1987	3.37051	3.78052	4.24225	3.21505	4.2964	9.04956
Competitive binding data
Log [GLP-1] M	GLP-1				GLP-1 and Compound 2
-6	2.70184	1.65279	2.74826	3.25754	12.0088	4.57405	-1.03723	-0.32144
-6.77815	6.83826	9.56455	8.71251	7.43301	57.0958	9.44282	3.01894	7.55231
-7.5563	26.6931	29.6482	33.4215	33.5595	32.8977	35.369	32.1279	34.2753
-8.33445	71.9869	79.4314	83.4482	81.2792	109.008	134.205	121.841	115.399
-9.11261	106.526	96.8373	98.9065	91.7775	240.96	177.172	186.62	165.504
-9.89076	96.1849	102.802	111.565	100.129	230.412	192.022	196.045	173.378
-10.6689	110.456	100.732	94.0378	103.946	243.855	199.203	192.347	194.375
-11.4471	81.2938	91.9685	91.8468	95.953	219.243	185.936	187.336	190.319
Competitive binding data
Log [LY3502970] M	LY3502970				LY3502970 and Compound 2
-5	7.3695	1.55257	-1.97304	-3.3058	12.2661	2.36617	-1.2992	-2.50316
-5.77815	2.22807	1.68817	1.68817	2.04515	5.41086	3.99337	3.78421	2.04515
-6.5563	12.2661	7.79017	6.29857	13.4159	25.7318	31.1134	22.7801	23.1814
-7.33445	42.8699	33.1474	33.5542	29.4688	122.685	131.458	127.391	119.499
-8.11261	127.091	80.4718	98.371	78.5637	208.62	192.477	180.366	168.727
-8.89076	102.119	95.5234	114.372	96.0881	200.051	196.274	201.903	173.276
-9.66891	90.8566	99.3202	121.559	97.6934	187.32	202.241	216.886	183.309
-10.4471	78.6151	97.693	110.168	98.8974	177.527	182.85	194.011	166.587

## Sheet: Supplementary Table 2
P value (WT GLP-1R vs. Mutants )
	GLP-1				Compound 2
	pEC50	Emax	pKi		pEC50	Emax
GLP-1R-LgBiT-2MBP	0.9994	0.9933	0.3221		0.2617	0.6812
D28	<0.0001	0.882	<0.0001		0.5005	<0.0001
D33	0.0003	0.9993	<0.0001		0.5247	<0.0001
D38	<0.0001	<0.0001	<0.0001		0.5214	<0.0001
D43	<0.0001	<0.0001	<0.0001		0.611	<0.0001
D48	<0.0001	<0.0001	<0.0001		0.4812	<0.0001
D55	<0.0001	<0.0001	<0.0001		0.7437	<0.0001
DECD	<0.0001	<0.0001	<0.0001		0.0625	<0.0001
V332A	0.8139	0.0208	0.0167		0.7697	0.0543
K346A	0.9087	0.9997	0.057		0.7415	0.2615
C347A	0.0575	0.9704	0.0109		0.2718	<0.0001
L349A	0.0292	0.1142	<0.0001		0.5558	0.464
A350W	<0.0001	0.9998	<0.0001		0.0662	<0.0001
K351A	<0.0001	0.0386	0.1007		0.1783	<0.0001
WT GLP-1R
GLP-1R-LgBiT-2MBP

## Sheet: Supplementary Table 3
P value (GCGR-F345C vs. Mutants )
	Glucagon			Compound 2
	pEC50	Emax		pEC50	Emax
WT GCGR	>0.9999	0.2255		0.3306	<0.0001
F345C/D30	<0.0001	<0.0001		0.9816	<0.0001
F345C/D35	0.9384	<0.0001		0.9969	<0.0001
F345C/D40	0.0315	<0.0001		0.9997	<0.0001
F345C/D45	0.666	<0.0001		0.9777	<0.0001
F345C/D50	0.4375	<0.0001		0.9695	<0.0001
F345C/D55	0.9401	<0.0001		0.9995	<0.0001

[truncated: 1 more sheets: Supplementary Table 4]
